# Supplementary material for: Post-translational modification of CDK1–STAT3 signaling by fisetin suppresses pancreatic cancer stem cell properties
Source: Cell Biosci. 2023 Sep 24;13:176. doi: 10.1186/s13578-023-01118-z (PMC10518106; doi:10.1186/s13578-023-01118-z)
Supplement: Supplementary file 2 — Additional file 2: Table S1. Proteins identified by proteomic. [file 13578_2023_1118_MOESM2_ESM.xls]

Table S1. Proteins identified by proteomic
Protein accession	Fis/Con Ratio	Regulated Type	P value	Gene name	MW [kDa]
Q8NC54				KCT2	29.234
Q5ZPR3	0.826		0.182473466	CD276	57.235
P55809	1.112		0.173795542	OXCT1	56.157
P09651	1.016		0.675366273	HNRNPA1	38.746
O00214				LGALS8	35.808
Q96EY1	2.105	Q4	0.009602504	DNAJA3	52.488
O76081				RGS20	43.691
O43865	0.601	Q1	0.00035585	AHCYL1	58.951
P05388	1.268			RPLP0	34.273
P49848				TAF6	72.668
P21980	4.147	Q4	0.000340367	TGM2	77.328
Q9Y5R8	0.987			TRAPPC1	16.831
Q9Y576	1.557			ASB1	37.014
Q5JTD0	3.062			TJAP1	61.82
Q9H3S7	0.923		0.025977613	PTPN23	178.97
Q99933				BAG1	38.778
P14868	1.027		0.130813437	DARS	57.136
P29992	0.723	Q2	0.018211898	GNA11	42.123
Q9UBN7	0.772		0.050979744	HDAC6	131.42
Q96BW9				TAMM41	51.066
Q08378	0.807		0.071828603	GOLGA3	167.35
Q9Y3A4	2.233	Q4	0.020832898	RRP7A	32.334
Q9H3H5	1.173		0.068605565	DPAGT1	46.089
Q9BQ04				RBM4B	40.149
Q5RI15	1.209	Q3	0.015210264	COX20	13.291
P49327	0.56	Q1	0.000511138	FASN	273.42
O60306	1.316		0.445712857	AQR	171.29
Q9UNA1				ARHGAP26	92.234
Q13438	0.835			OS9	75.561
Q7Z569				BRAP	67.304
Q6P3X3	0.974		0.822050285	TTC27	96.631
Q9H974	1.617	Q4	0.029502073	QTRT2	46.712
Q9UPN4	0.585		0.085958287	CEP131	122.15
O95159	1.005		0.954861553	ZFPL1	34.114
Q9BQ69				MACROD1	35.505
Q96GX5				MASTL	97.318
P18084	0.541	Q1	0.004463759	ITGB5	88.053
Q8WUB8	1.197			PHF10	56.05
Q16181	0.794	Q2	0.003446118	7-Sep	50.679
Q13144	1.875		0.132492423	EIF2B5	80.379
P0CG08				GPR89B	52.916
Q8TD30	1.626			GPT2	57.903
O00764	1.293	Q3	0.00046732	PDXK	35.102
Q6L8Q7	2.847	Q4	0.002076998	PDE12	67.351
O95070	1.135		0.576223471	YIF1A	32.011
Q9Y5Y2	1.049			NUBP2	28.825
Q86XA9				HEATR5A	222
P00403	0.783	Q2	0.022463596	MT-CO2	25.565
O75533	1.257	Q3	0.001992324	SF3B1	145.83
Q9H8V3	1.11			ECT2	103.5
Q969Q0	0.831			RPL36AL	12.469
Q63HN8	0.557	Q1	0.006056723	RNF213	591.4
Q9HBH7				BEX1	14.86
Q08426	1.234		0.131275024	EHHADH	79.494
P00441	1.115		0.150980874	SOD1	15.936
O95297	1.244		0.306885174	MPZL1	29.082
P16383	1.051		0.747419484	GCFC2	89.384
O60925	1.098		0.077036818	PFDN1	14.21
O75306	0.75		0.067009884	NDUFS2	52.545
Q9H7N4	0.982			SCAF1	139.27
Q9UIC8	0.983			LCMT1	38.379
Q9UNM6	1.066		0.037106912	PSMD13	42.945
P09874	0.961		0.039675767	PARP1	113.08
O76054	1.643			SEC14L2	46.145
Q99832	1.179		0.027247276	CCT7	59.366
Q15648	1.542			MED1	168.48
P49427				CDC34	26.736
Q12962	1.543		0.078865674	TAF10	21.711
Q15813	0.954		0.511374963	TBCE	59.345
Q6PI77				BHLHB9	60.29
Q9Y5Z9				UBIAD1	36.831
Q99460	1.108		0.027800509	PSMD1	105.84
Q8NHW5	1.191			RPLP0P6	34.364
Q96BD5	0.52			PHF21A	74.853
Q9Y291	1.08		0.542743582	MRPS33	12.629
P61247	0.988		0.423936895	RPS3A	29.945
O14757	1.168			CHEK1	54.433
Q96BJ3	1.347			AIDA	35.023
Q6ZT12	0.817		0.299339121	UBR3	212.43
Q9HD67	0.419			MYO10	237.34
Q7Z4Q2	0.825			HEATR3	74.582
Q9NTI5	1.073		0.234774645	PDS5B	164.67
Q6NUQ4	1.091		0.457540851	TMEM214	77.15
P49585	1.52		0.054958702	PCYT1A	41.731
O14981	1.035			BTAF1	206.89
P82675	1.081		0.724465626	MRPS5	48.006
Q8N999	0.861			C12orf29	37.49
Q13601	1.275	Q3	0.036574864	KRR1	43.664
Q9Y6M7	0.664	Q1	0.013595626	SLC4A7	136.04
Q8NC44				RETREG2	57.829
Q9Y6R0				NUMBL	64.891
Q8TBC4	0.983		0.556540666	UBA3	51.852
Q9H3K2	1.71	Q4	0.040196518	GHITM	37.205
Q15427	1.577			SF3B4	44.385
P42765	0.898		0.06558961	ACAA2	41.924
Q9NQS7	1.608	Q4	0.024262013	INCENP	105.43
Q8IV50	1.164			LYSMD2	23.463
Q12929	1.528			EPS8	91.88
P51149	1.247		0.072711602	RAB7A	23.489
O75113				N4BP1	100.38
O95476				CTDNEP1	28.377
Q86TB9	0.862			PATL1	86.849
Q4KMP7	1.895		0.242776116	TBC1D10B	87.198
O14802	1.107			POLR3A	155.64
P11413	0.674	Q2	0.001370437	G6PD	59.256
P06493	0.829	Q2	0.030882775	CDK1	34.095
Q9BV20	0.615	Q1	0.037301605	MRI1	39.149
Q15437	1.279	Q3	0.014307863	SEC23B	86.478
P55036	0.892		0.344845113	PSMD4	40.736
Q9BZX2	0.579			UCK2	29.299
Q15652	1.992			JMJD1C	284.52
Q6SPF0				SAMD1	56.051
Q3ZAQ7				VMA21	11.354
Q5T0N5				FNBP1L	70.065
Q9Y2W2	1.672	Q4	0.01740919	WBP11	69.997
Q9UBF2	0.938		0.228347179	COPG2	97.621
Q9NXX6				NSMCE4A	44.301
Q9NXF1	1.225		0.083599891	TEX10	105.67
O43688				PLPP2	32.573
P06756	0.528	Q1	0.009586541	ITGAV	116.04
Q8NBQ5	1.348			HSD17B11	32.935
P55735	0.894		0.021202963	SEC13	35.54
Q9BPX6				MICU1	54.351
O43852	1.068		0.601145606	CALU	37.106
P53041	1.053		0.302686106	PPP5C	56.878
Q969T4	0.787			UBE2E3	22.912
Q08431	0.949		0.605631518	MFGE8	43.122
P04920	2.341		0.097231363	SLC4A2	137.01
Q96L58				B3GALT6	37.137
Q8N806	1.051		0.784738953	UBR7	47.998
Q92522	1.303	Q3	0.038230345	H1FX	22.487
Q9P003	1.834			CNIH4	16.093
O15431				SLC31A1	21.09
Q01581	0.706		0.103798588	HMGCS1	57.293
P05198	1.207	Q3	0.015125952	EIF2S1	36.112
Q9ULC4	1.29	Q3	0.000869817	MCTS1	20.555
P55268	0.321			LAMB2	195.98
Q12756	0.98		0.505102314	KIF1A	191.06
Q92499	0.845		0.001992982	DDX1	82.431
Q13564	1.086		0.04831172	NAE1	60.246
P05026	1.038		0.431124225	ATP1B1	35.061
P05455	1.688	Q4	0.009693851	SSB	46.836
O96005	1.359	Q3	0.049138292	CLPTM1	76.096
Q13017				ARHGAP5	172.46
Q9NXV6	1.146		0.140590631	CDKN2AIP	61.124
Q14145	1.297		0.096825551	KEAP1	69.666
O94906	1.072		0.281058744	PRPF6	106.92
Q9P0I2	1.05		0.267338495	EMC3	29.952
Q96MT8	1.544			CEP63	81.343
Q86WJ1	0.748			CHD1L	100.98
P51991	0.948		0.212990393	HNRNPA3	39.594
Q9BUL9				RPP25	20.632
Q96GA3	1.782			LTV1	54.854
Q9H1K1	0.919			ISCU	17.999
Q9H008				LHPP	29.165
Q13546	0.895		0.55752592	RIPK1	75.93
P08195	1.186		1.63E-05	SLC3A2	67.993
P31749	0.705			AKT1	55.686
Q9UMX0	1.181		0.198646324	UBQLN1	62.518
P43686	1.574	Q4	0.000790708	PSMC4	47.366
Q9Y3U8	0.923		0.33491566	RPL36	12.254
Q92995	0.988			USP13	97.326
Q8WVJ2	0.887			NUDCD2	17.676
Q9NUQ2				AGPAT5	42.072
Q9UGV2	0.675	Q2	0.043695289	NDRG3	41.408
P63010	0.815	Q2	0.022439609	AP2B1	104.55
Q92878	0.751	Q2	0.000881106	RAD50	153.89
Q9H8G2				CAAP1	38.367
O60361	1.105		0.046075705	NME2P1	15.529
Q9H3Z4	0.699	Q2	0.010332345	DNAJC5	22.149
P21589	0.627		0.06720871	NT5E	63.367
P28074	0.958		0.04444079	PSMB5	28.48
O94979	1.108		0.126239265	SEC31A	133.01
P38432	1.444	Q3	0.03723432	COIL	62.608
Q99700	1.112		0.310522153	ATXN2	140.28
Q99549				MPHOSPH8	97.181
Q8N1W1				ARHGEF28	191.89
Q8ND24	0.519			RNF214	77.667
Q07617	1.055			SPAG1	103.64
Q9Y2J8	1.554		0.069727896	PADI2	75.563
Q01831	0.786			XPC	105.95
Q01968	0.923		0.145323097	OCRL	104.2
Q8IXX5				TMEM183A	42.826
Q06124	0.993		0.877918946	PTPN11	68.436
Q9BZL6	0.465			PRKD2	96.721
Q4V328	0.947		0.532197032	GRIPAP1	95.988
P27707	1.733			DCK	30.518
Q10570	0.862		0.019617788	CPSF1	160.88
O75116	0.866		0.030100151	ROCK2	160.9
O43175	1.226	Q3	0.029360459	PHGDH	56.65
Q96PV6	1.279			LENG8	88.156
P36871	0.901		0.448635368	PGM1	61.448
Q9UQ35	1.273	Q3	0.004734274	SRRM2	299.61
O75569	1.09		0.213932141	PRKRA	34.404
Q8NE71	1.265		0.308636364	ABCF1	95.925
O15379				HDAC3	48.847
Q9HBK9	0.504	Q1	0.011889939	AS3MT	41.747
Q08209	0.622			PPP3CA	58.687
Q8IZ69	1.114			TRMT2A	68.725
Q9UNF1	0.979		0.793367054	MAGED2	64.953
Q96SY0				INTS14	57.47
Q5SWW7				C10orf55	16.056
O95573	0.887		0.07574297	ACSL3	80.419
O75367	1.415	Q3	0.005366147	H2AFY	39.617
P85037	1.311			FOXK1	75.456
P51946	0.983		0.833826574	CCNH	37.643
P52732	1.382	Q3	0.003942574	KIF11	119.16
P51610	1.062		0.093406331	HCFC1	208.73
O75369	1.061		0.063057518	FLNB	278.16
Q96K49	0.622			TMEM87B	63.535
Q9C029				TRIM7	56.63
Q96IV0				NGLY1	74.389
P62256	1.495			UBE2H	20.655
O94855	0.393			SEC24D	113.01
P11021	1.781	Q4	0.004971674	HSPA5	72.332
Q96CP2	1.386			FLYWCH2	14.563
P16219				ACADS	44.297
Q96AC1	1.223		0.10277044	FERMT2	77.86
P01130	1.075			LDLR	95.375
Q9HB40	0.65	Q1	0.005397296	SCPEP1	50.83
Q13485	1.087			SMAD4	60.438
Q92598	1.016		0.398373524	HSPH1	96.864
P60981	0.76	Q2	0.031802814	DSTN	18.506
Q86YS6				RAB43	23.339
Q99956				DUSP9	41.867
Q86X76	0.832		0.093443768	NIT1	35.896
O95772				STARD3NL	26.654
Q9NZJ7	0.526			MTCH1	41.544
P78362				SRPK2	77.526
Q9BYD2	1.332		0.064370749	MRPL9	30.243
Q9BXF6	0.858			RAB11FIP5	70.414
Q96AB3	0.722			ISOC2	22.337
Q8IYD1				GSPT2	68.882
O43504	1.009		0.935846677	LAMTOR5	9.6138
Q04837				SSBP1	17.259
O43493				TGOLN2	51.018
Q15022	1.257			SUZ12	83.054
Q8NE62				CHDH	65.358
P31641				SLC6A6	69.829
A2A3N6				PIPSL	95.047
P03915	1.118			MT-ND5	67.026
O15260				SURF4	30.394
Q9NR09	0.637		0.07614936	BIRC6	530.25
Q9NPC6				MYOZ2	29.898
Q9H0R1				AP5M1	54.766
Q9NSP4				CENPM	19.737
Q96FZ7	0.801			CHMP6	23.485
Q5JVS0				HABP4	45.785
Q9HCS7	1.197		0.121276089	XAB2	100.01
Q9H6R4	1.339		0.0627968	NOL6	127.59
P84090	1.405	Q3	0.003684945	ERH	12.259
P15374	0.791			UCHL3	26.182
P47985	0.364	Q1	0.01033537	UQCRFS1	29.668
Q9UKV8	1.316		0.071674144	AGO2	97.207
P51812	0.567			RPS6KA3	83.735
P55072	0.87		0.014496895	VCP	89.321
Q99805	0.807	Q2	0.032659759	TM9SF2	75.775
Q99829	0.924		0.433872102	CPNE1	59.058
Q9BPY3	0.969		0.676760001	FAM118B	39.499
Q9NYU2	0.925		0.293625271	UGGT1	177.19
P31949	1		0.987563111	S100A11	11.74
Q9HC36				MRM3	47.019
Q9Y285	1.302	Q3	0.026287632	FARSA	57.563
P61764	0.732	Q2	0.014803738	STXBP1	67.568
Q96GX9	1.125			APIP	27.125
Q96RU2	0.999		0.957472277	USP28	122.49
P33527	0.823	Q2	0.029449014	ABCC1	171.59
P08648	0.947			ITGA5	114.54
Q6UX04				CWC27	53.846
P62136	0.923		0.065332794	PPP1CA	37.512
Q7L014	1.004		0.938416126	DDX46	117.36
Q92925	0.844		0.200708443	SMARCD2	58.92
Q13243	1.27	Q3	0.017291643	SRSF5	31.263
Q8WUM4	1.03		0.72428508	PDCD6IP	96.022
Q92759	1.005			GTF2H4	52.186
Q8WWM7	1.386	Q3	0.007147374	ATXN2L	113.37
Q9NYB9	1.286			ABI2	55.663
Q15397	1.169		0.401721463	PUM3	73.584
Q9GZN1				ACTR6	45.81
Q9UP95	1.416			SLC12A4	120.65
P49643	0.657			PRIM2	58.805
O60524	0.936		0.423834891	NEMF	122.95
Q96NM4				TOX2	51.604
O94916	0.964		0.505347055	NFAT5	165.76
Q3V6T2	0.477			CCDC88A	216.04
P04792	1.072		0.063278411	HSPB1	22.782
Q13951	1.491			CBFB	21.508
P55795	0.986		0.727227252	HNRNPH2	49.263
P48454	0.554			PPP3CC	58.129
Q96FW1	0.955		0.61399102	OTUB1	31.284
Q8TDY2	0.905			RB1CC1	183.09
Q15276	0.736			RABEP1	99.289
Q14814				MEF2D	55.937
Q9Y2K7	2.107	Q4	0.010688877	KDM2A	132.79
Q5SNT2	1.907	Q4	0.013793887	TMEM201	72.235
Q8IX90				SKA3	46.359
P36578	1.08		0.54643887	RPL4	47.697
Q14653				IRF3	47.219
Q6ZT62	0.954			BARGIN	73.599
Q9P0J7				KCMF1	41.945
Q9BRX8				FAM213A	25.764
Q9Y6A9	1.343		0.054413789	SPCS1	11.805
P34059	0.656	Q1	0.001522842	GALNS	58.025
P25787	0.998		0.946525624	PSMA2	25.898
Q8TDW0	0.925		0.122566582	LRRC8C	92.448
O43837	1.082		0.513066207	IDH3B	42.183
P63241	1.336			EIF5A	16.832
P50851	0.79	Q2	0.015691725	LRBA	319.1
O15320	1.074			CTAGE5	90.995
P54289				CACNA2D1	124.57
Q9BQK8	0.894			LPIN3	93.613
Q12888	0.902		0.072257647	TP53BP1	213.57
Q9Y2I1				NISCH	166.63
Q9NUQ6	0.898		0.045886572	SPATS2L	61.728
O95816	1.034		0.268506315	BAG2	23.772
Q9UNN5	0.917		0.079911809	FAF1	73.953
Q04323	1.031		0.592544357	UBXN1	33.325
O43395	1.381	Q3	0.015145503	PRPF3	77.528
Q6PK04	1.626	Q4	0.032016987	CCDC137	33.231
Q9NX74				DUS2	55.05
P56557				TMEM50B	17.936
Q9ULX3	1.936	Q4	0.0199734	NOB1	46.674
Q7Z6E9	1.444		0.115804456	RBBP6	201.56
P45983	1.051		0.727686208	MAPK8	48.295
Q9UI12	1.026		0.814204129	ATP6V1H	55.882
O60869	0.811	Q2	0.001727135	EDF1	16.368
Q9BVJ7	1.044			DUSP23	16.588
Q92688	1		0.977055064	ANP32B	28.787
Q3KQV9	1.38			UAP1L1	57.03
P49023	0.982		0.647560139	PXN	64.505
O14773	0.942		0.735505912	TPP1	61.247
A8MPP1				DDX11L8	101.81
Q9BW27	1.094		0.018488471	NUP85	75.019
Q9BPX3	0.897		0.116236098	NCAPG	114.33
Q7Z417	1.471	Q3	0.01798984	NUFIP2	76.12
P35237	0.819	Q2	0.011490829	SERPINB6	42.621
Q9NQW6	1.243	Q3	0.027135275	ANLN	124.2
Q15583				TGIF1	43.012
P32322	1.096		0.114715734	PYCR1	33.36
Q9BQ95	1.348			ECSIT	49.148
Q9ULV4	1.327	Q3	0.002226495	CORO1C	53.248
Q96RQ1	1.017			ERGIC2	42.548
Q01459	0.52	Q1	0.039868405	CTBS	43.759
Q96NL6	0.859			SCLT1	80.909
P20674	1.004		0.86909582	COX5A	16.762
O14832	0.988			PHYH	38.538
P57721	1.49			PCBP3	39.465
Q9Y608	0.917		0.540670954	LRRFIP2	82.17
Q53LP3	2.506			SOWAHC	55.671
O75150	1.212	Q3	0.024624264	RNF40	113.65
O43143	0.992		0.826300709	DHX15	90.932
Q8IWC1	1.126		0.188482475	MAP7D3	98.428
Q6NYC1	1.73		0.05296235	JMJD6	46.461
Q92506				HSD17B8	26.973
Q7L523	1.462			RRAGA	36.566
O75506				HSBP1	8.5435
Q99575	1.35	Q3	0.034321082	POP1	114.71
Q15345				LRRC41	88.649
O14841	0.938		0.506092488	OPLAH	137.46
Q9C0E2	1.117			XPO4	130.14
Q9Y4L1	1.107		0.041609564	HYOU1	111.33
O95169	1.365	Q3	0.001409098	NDUFB8	21.766
Q969N2	1.369		0.314507031	PIGT	65.699
P15151	1.469	Q3	0.036090068	PVR	45.302
Q14152	0.917		0.019534895	EIF3A	166.57
P15289	0.944			ARSA	53.588
Q00653	1.639	Q4	0.017426066	NFKB2	96.748
Q9NRY6				PLSCR3	31.648
Q9Y618				NCOR2	274.8
P63279	1.179		0.028730858	UBE2I	18.007
Q96EL2	1.145		0.654887537	MRPS24	19.015
Q13206	1.255	Q3	0.017907216	DDX10	100.89
P62701	1.159		0.174314624	RPS4X	29.597
P00387	1.202	Q3	0.044900889	CYB5R3	34.234
Q5T0F9	0.898		0.26187125	CC2D1B	94.223
P50238	1.069		0.681843003	CRIP1	8.5328
Q96SB3	0.923		0.023639248	PPP1R9B	89.191
Q96GC9				VMP1	46.237
Q7L3T8				PARS2	53.262
P08708	1.068		0.093236709	RPS17	15.55
Q9BRU9	1.524	Q4	0.046689049	UTP23	28.402
P07339	0.782	Q2	0.003944048	CTSD	44.552
P17655	1.458	Q3	0.014819254	CAPN2	79.994
Q9P016	0.583			THYN1	25.697
Q15102	0.984			PAFAH1B3	25.734
Q96AY3	1.1		0.12320734	FKBP10	64.244
Q6ZXV5	1.023		0.890800191	TMTC3	104.01
Q14566	1.103		0.046553033	MCM6	92.888
Q9GZP9	1.482			DERL2	27.567
Q16625	0.601		0.058342774	OCLN	59.143
Q13085	0.687	Q2	0.010588445	ACACA	265.55
Q13442	1.212	Q3	0.007816361	PDAP1	20.63
Q8N684	1.195		0.185354928	CPSF7	52.049
Q7Z6I8				C5orf24	20.132
Q14444	0.803	Q2	0.016849531	CAPRIN1	78.365
Q14534	0.773			SQLE	63.922
Q6PL24	1.165			TMED8	35.74
Q08945	1.075		0.122960639	SSRP1	81.074
Q00688	0.801	Q2	0.014276438	FKBP3	25.177
P30711	0.747		0.061784295	GSTT1	27.335
Q05D32	1.132		0.094952073	CTDSPL2	52.998
P15882				CHN1	53.172
P00519				ABL1	122.87
Q13432				UNC119	26.962
Q9Y6N1	0.996		0.921596958	COX11	31.43
Q9H3F6				KCTD10	35.432
Q99536	1.097		0.056372708	VAT1	41.92
Q12788	1.563	Q4	0.003883677	TBL3	89.034
O00743	0.671	Q2	0.006748697	PPP6C	35.144
O43314	0.656			PPIP5K2	140.41
Q86WR0				CCDC25	24.479
Q69YN4	1.02			VIRMA	202.02
O43715				TRIAP1	8.7858
Q8WXH0	0.507	Q1	0.00231261	SYNE2	796.43
Q9Y314	1.026		0.781055241	NOSIP	33.172
Q16555	0.865		0.009695803	DPYSL2	62.293
O00299	0.961		0.348550822	CLIC1	26.922
Q9Y305	0.985			ACOT9	49.901
O43251	0.813			RBFOX2	41.373
Q96H79	1.382	Q3	0.013628586	ZC3HAV1L	32.962
Q9HBI1	1.034			PARVB	41.714
Q9H7D7	0.928		0.071238199	WDR26	72.123
Q7Z309				FAM122B	26.928
A6NHL2	0.914		0.56230419	TUBAL3	49.908
Q9ULW0	1.616	Q4	0.004667422	TPX2	85.652
Q9Y3E5	1.562			PTRH2	19.193
P56282				POLE2	59.536
P68400	1.633	Q4	0.001369097	CSNK2A1	45.143
O00487	0.98		0.335382628	PSMD14	34.577
Q9C0E8	1.633	Q4	0.019224422	LNPK	47.739
P08237	0.796	Q2	0.038692413	PFKM	85.182
Q99614	1.256		0.063694566	TTC1	33.526
P46783	0.958		0.355009748	RPS10	18.898
P0CG12				CHTF8	51.391
O95857	0.629			TSPAN13	22.147
Q9Y5K6	1.245		0.392608387	CD2AP	71.45
P10114				RAP2A	20.615
Q6ZSZ5	1.247		0.079068943	ARHGEF18	130.78
Q13363	0.78			CTBP1	47.535
P07910	0.926		0.034078858	HNRNPC	33.67
Q9BTY7	1.241			HGH1	42.129
O75131	0.834		0.056242455	CPNE3	60.13
Q9HC21	2.682			SLC25A19	35.511
O94919	1.447		0.109593226	ENDOD1	55.016
Q8N201	0.989			INTS1	244.29
P13196	2.11	Q4	0.001113297	ALAS1	70.58
Q8IVT2				MISP	75.356
Q13310	1.151		0.325015315	PABPC4	70.782
Q5T653	0.955		0.661810311	MRPL2	33.3
Q8NAV1	1.287		0.063008956	PRPF38A	37.476
Q96CM3				RPUSD4	42.205
Q96AX1	0.963		0.729054766	VPS33A	67.61
O95140	1.091			MFN2	86.401
Q15005	1.106		0.107591354	SPCS2	25.003
Q9BRX9				WDR83	34.342
Q96NB3	2.031			ZNF830	41.998
O14578	0.656	Q1	0.003656334	CIT	231.43
P55196	0.79	Q2	0.015863461	AFDN	206.8
Q4G148	1.987			GXYLT1	50.566
Q9C035				TRIM5	56.338
Q9UGT4	1.568			SUSD2	90.207
Q9BTK6				PAGR1	27.716
Q8IWB1	1.482	Q3	0.019532748	ITPRIP	62.059
P04818	1.781	Q4	0.009796672	TYMS	35.716
Q9NTX7	0.757			RNF146	38.95
Q04826	1.051			HLA-B	40.505
Q9BTE1	1.018		0.785266848	DCTN5	20.126
P15954	1.033			COX7C	7.2454
Q53EU6	1.876			GPAT3	48.705
Q6P4A7				SFXN4	37.998
Q13416	1.309			ORC2	65.971
Q6EMB2				TTLL5	143.58
Q92604	0.716			LPGAT1	43.089
Q99848	1.35	Q3	0.022257124	EBNA1BP2	34.852
Q16514	1.279		0.052108555	TAF12	17.924
Q9Y5Y5				PEX16	38.628
Q9Y5M8	1.891	Q4	0.014541286	SRPRB	29.702
Q9NV06	1.453		0.075584759	DCAF13	51.402
Q96CB8	0.991		0.892618009	INTS12	48.807
Q96N66	1.346		0.235262756	MBOAT7	52.764
Q9Y3B8	1.593	Q4	0.030655336	REXO2	26.832
Q96AG4	1.353		0.077751791	LRRC59	34.93
Q6ZYL4				GTF2H5	8.0533
Q8NCA5	1.387		0.349153191	FAM98A	55.4
Q15545				TAF7	40.259
P61088	1.715		0.061283207	UBE2N	17.138
P52926	1.269	Q3	0.015174811	HMGA2	11.832
Q16643	0.98		0.313799055	DBN1	71.428
Q96TA1	0.818	Q2	0.031626865	FAM129B	84.137
Q8TAT6	1.014		0.889066212	NPLOC4	68.119
Q9NRG0	1.564			CHRAC1	14.71
Q9Y5W9				SNX11	30.433
Q9NVS9				PNPO	29.988
Q9Y2P8	1.066		0.565564693	RCL1	40.842
Q8N183				NDUFAF2	19.856
P51636				CAV2	18.291
Q9Y3C7				MED31	15.805
P51116	0.997		0.932362987	FXR2	74.222
P30876	1.054		0.555100636	POLR2B	133.9
Q9NZL9	1.08		0.196492928	MAT2B	37.551
Q8N5K1	0.992		0.800773225	CISD2	15.278
Q8TAA9				VANGL1	59.974
Q00013	1.015		0.824773705	MPP1	52.296
P28838	1.143		0.158521233	LAP3	56.166
Q8N4X5	1.259		0.606652342	AFAP1L2	91.299
P41227	0.719		0.067270516	NAA10	26.458
O15091	0.596			KIAA0391	67.315
P57678	1.288		0.186189658	GEMIN4	120.04
Q8N5M4				TTC9C	20.012
Q9Y221	1.462			NIP7	20.462
Q712K3	1.096		0.351533305	UBE2R2	27.166
Q8IZ81	1.044		0.941719824	ELMOD2	34.96
Q9BVL4				SELENOO	73.488
Q9BRG1	1.502			VPS25	20.747
P07711				CTSL	37.564
Q7Z4H8	1.17		0.226734685	KDELC2	58.572
Q99569				PKP4	131.87
P38606	1.084		0.59148144	ATP6V1A	68.303
Q92466				DDB2	47.863
Q9UJX4				ANAPC5	85.076
Q8TCD1				C18orf32	8.6693
O43795	0.833		0.065837249	MYO1B	131.98
Q2T9J0	1			TYSND1	59.308
Q5HYJ3				FAM76B	38.708
Q5VZE5	1.296			NAA35	83.638
Q8WUD1	1.098		0.191205265	RAB2B	24.214
O95989	2.414			NUDT3	19.471
Q15599	0.587		0.156579539	SLC9A3R2	37.413
Q7L1V2				MON1B	59.217
P68363	1.016		0.685872943	TUBA1B	50.151
Q99755				PIP5K1A	62.633
Q9Y448	0.734			KNSTRN	35.438
P40429	0.871		0.063663783	RPL13A	23.577
P05121	5.243	Q4	0.006312073	SERPINE1	45.059
P06733	1.053		0.64357197	ENO1	47.168
Q6YHU6	0.664	Q1	0.005361571	THADA	219.6
Q15366	1.132		0.162413923	PCBP2	38.58
O94901	1.033		0.723371568	SUN1	90.063
O60508	0.92		0.607615852	CDC40	65.521
Q9Y4P3	1.128		0.095411541	TBL2	49.797
P09960	0.942		0.04821222	LTA4H	69.284
P80303	0.766	Q2	0.002691854	NUCB2	50.222
P82921	0.871			MRPS21	10.688
O43913	0.891			ORC5	50.282
P07199	1.912			CENPB	65.171
P26572				MGAT1	50.878
Q6NXS1	1.124		0.006210728	PPP1R2P3	23.106
Q96SU4	0.927		0.151601834	OSBPL9	83.184
P10909	0.721	Q2	0.034028368	CLU	52.494
Q9HBM1				SPC25	26.152
Q8NEV8				EXPH5	222.52
P23284	1.198		0.013456604	PPIB	23.742
Q14558	1.359	Q3	0.001848284	PRPSAP1	39.393
Q969Z0	1.533		0.36815701	TBRG4	70.737
P53794	0.597			SLC5A3	79.693
Q5JUR7				TEX30	25.585
Q9NWT1	2.072	Q4	0.004091753	PAK1IP1	43.963
P49756	1.146		0.17011895	RBM25	100.18
Q4U2R6				MRPL51	15.095
Q9BYG3	1.858	Q4	0.00188635	NIFK	34.222
Q96IU4	0.961		0.658355087	ABHD14B	22.345
P05166	0.676			PCCB	58.215
O75439	0.879		0.127549802	PMPCB	54.366
Q12981	1.311		0.240974602	BNIP1	26.132
Q9UPY5				SLC7A11	55.422
Q9HCU9				BRMS1	28.46
Q14320	1.052		0.215419334	FAM50A	40.241
A0AVT1	0.937		0.055957127	UBA6	117.97
O95684	0.827			FGFR1OP	43.064
Q4LE39				ARID4B	147.81
O95551				TDP2	40.929
Q8TF08				COX7B2	9.0774
Q9UI43				MRM2	27.423
Q6PI48	1.073		0.55765754	DARS2	73.562
O15439	0.702			ABCC4	149.52
P98179	1.101		0.265480044	RBM3	17.17
Q9HAS0	1.002			C17orf75	44.621
Q9NX63	1.235		0.093532603	CHCHD3	26.152
P22694	1.118		0.260420755	PRKACB	40.622
Q13137	1.493	Q3	0.000475927	CALCOCO2	52.253
Q9UI09	0.419	Q1	0.000478167	NDUFA12	17.114
Q7KZN9	1.009		0.978708155	COX15	46.03
Q9HCE1	0.868		0.413431298	MOV10	113.67
Q6UWE0	0.727		0.322918309	LRSAM1	83.593
P05556	0.75		0.066366971	ITGB1	88.414
Q96QZ7				MAGI1	164.58
Q4G0F5	0.869			VPS26B	39.154
O60318	1.437			MCM3AP	218.4
Q02880	0.607	Q1	0.024667571	TOP2B	183.26
O60885	1.15		0.072131554	BRD4	152.22
P48739	1.685	Q4	0.027958466	PITPNB	31.54
P55263	0.966		0.595021151	ADK	40.545
Q8TEA8				DTD1	23.423
P49721	1.349		0.125654073	PSMB2	22.836
P30405	1.964	Q4	0.007968744	PPIF	22.04
P13861	1.046		0.55295279	PRKAR2A	45.518
Q12830	0.932		0.663491301	BPTF	338.26
Q9NX55	0.841		0.135385079	HYPK	14.665
O00231	0.947		0.273468644	PSMD11	47.463
P13995	1.543	Q4	0.011635231	MTHFD2	37.895
A2RTX5				TARSL2	92.644
Q8TF74	1.789		0.212265059	WIPF2	46.288
Q9GZN8	1.231	Q3	0.016593319	C20orf27	19.291
Q13523	1.065		0.368076855	PRPF4B	116.99
Q9Y5X3	0.822		0.225399009	SNX5	46.816
Q9H4H8	0.757			FAM83D	64.424
Q8TB36				GDAP1	41.345
P49736	1.025		0.413364203	MCM2	101.89
Q9BW62				KATNAL1	55.392
O75530	1.183		0.313617757	EED	50.197
P61916	1.378	Q3	0.008745011	NPC2	16.57
Q9NZN5	1.046		0.890982431	ARHGEF12	173.23
Q99496	0.933		0.604280025	RNF2	37.655
P49902	1.139		0.065450259	NT5C2	64.969
P30038	0.999		0.95228805	ALDH4A1	61.719
P40227	1.022		0.068825138	CCT6A	58.024
O43681	1.32	Q3	0.007244227	ASNA1	38.792
O60684	0.922		0.003887428	KPNA6	60.029
Q9H1A7	0.782			POLR2J3	13.092
P50613	1.157		0.128711508	CDK7	39.038
Q9Y256				RCE1	35.832
P49005	0.563			POLD2	51.289
O00116	1.41	Q3	0.020851474	AGPS	72.911
O95295	1.006		0.996823584	SNAPIN	14.874
Q13557	1.037		0.369826027	CAMK2D	56.369
Q2NL82	1.607	Q4	0.006890759	TSR1	91.809
A7KAX9	1.007		0.99653968	ARHGAP32	230.53
Q8WVV9	0.879		0.376836895	HNRNPLL	60.082
Q8N8S7	1.27		0.229840727	ENAH	66.509
P13637				ATP1A3	111.75
P30408	1.135		0.066175835	TM4SF1	21.632
Q8WUY1	1.192			THEM6	23.865
Q8N9T8	1.313			KRI1	82.597
Q86UE4	1.237		0.083879084	MTDH	63.836
Q8TA86	1.879			RP9	26.106
Q15287	0.984		0.838352538	RNPS1	34.208
Q14690	1.431		0.061183182	PDCD11	208.7
P52888	1.038		0.8246683	THOP1	78.839
Q96A26	1.045		0.05644059	FAM162A	17.342
P48634	1.963		0.065710784	PRRC2A	228.86
Q15042	1.147		0.242645803	RAB3GAP1	110.52
Q13283	1.21		0.115183749	G3BP1	52.164
P54922				ADPRH	39.506
Q9H9Q2				COPS7B	29.622
P62851	1		0.978904572	RPS25	13.742
Q9BUB7	1.151			TMEM70	28.969
O15270	1.108		0.255892577	SPTLC2	62.924
P51153	0.622		0.061952139	RAB13	22.774
Q8IXH7	1.055		0.206145194	NELFCD	66.246
Q9Y371	1.127		0.248130039	SH3GLB1	40.796
Q07666	1.264	Q3	0.046096288	KHDRBS1	48.227
O75496	1.639			GMNN	23.565
P53621	0.979		0.708015335	COPA	138.34
P38935				IGHMBP2	109.15
O76003	1.33	Q3	0.019052332	GLRX3	37.432
P09429	1.12		0.047779163	HMGB1	24.893
P35914	0.817		0.193458027	HMGCL	34.36
O60493	0.907		0.198975811	SNX3	18.762
O75832	1.08		0.207007613	PSMD10	24.428
Q9NTK5	0.992		0.815721854	OLA1	44.743
Q9NX18	2.621			SDHAF2	19.599
Q9H9H4	1.392			VPS37B	31.307
Q9Y5K8	0.901			ATP6V1D	28.262
O43752	0.934		0.072415498	STX6	29.176
Q9NP79	1.041		0.37951486	VTA1	33.879
P61604	1.173		0.127322919	HSPE1	10.932
Q8TCX1				DYNC2LI1	39.624
P07948				LYN	58.573
Q5BJH7	1.288			YIF1B	34.435
Q13164	1.76			MAPK7	88.385
Q9Y3C1	1.175			NOP16	21.188
Q5HYK3				COQ5	37.14
P28066	1.38	Q3	0.024584871	PSMA5	26.411
O60830				TIMM17B	18.273
Q9UBI6	1.261		0.275439878	GNG12	8.0061
Q16401	0.972		0.722511931	PSMD5	56.195
P51784	1.28	Q3	0.032141	USP11	109.82
Q9BRS2	2.227			RIOK1	65.582
P53004	0.861		0.000492268	BLVRA	33.428
Q9Y2S6	0.883			TMA7	7.0662
Q13423	0.724	Q2	0.003872379	NNT	113.89
Q7Z422	1.552		0.051506938	SZRD1	16.997
Q6UW68	1.228		0.473305482	TMEM205	21.198
Q9Y2D4	0.811			EXOC6B	94.2
P47755	1.137		0.112559421	CAPZA2	32.949
Q9NSA3				CTNNBIP1	9.1703
Q96S59	1.014		0.937949026	RANBP9	77.846
P55010	1.171		0.021076083	EIF5	49.222
Q9UMX1				SUFU	53.946
Q6YP21	1.321			KYAT3	51.4
Q9H5X1				FAM96A	18.355
O43707	0.751	Q2	0.000543478	ACTN4	104.85
Q13573	0.889		0.355439955	SNW1	61.494
P28482	0.976		0.478531837	MAPK1	41.389
Q5W111	1.456	Q3	0.046140835	SPRYD7	21.666
P48506	1.413		0.470983664	GCLC	72.765
P46778	0.87		0.305459406	RPL21	18.565
Q5JSJ4				INTS6L	96.672
Q92769	0.969		0.640214491	HDAC2	55.364
Q6Y7W6	0.854		0.105884646	GIGYF2	150.07
O60437	0.571	Q1	0.039217633	PPL	204.74
P22314	0.9		0.143428374	UBA1	117.85
Q9Y2W1	1.511	Q4	0.016514542	THRAP3	108.66
Q6X784				ZPBP2	38.652
Q96E29	0.701			MTERF3	47.971
P50750	1.275		0.063856743	CDK9	42.777
P40337	1.652			VHL	24.152
O75822	1.382		0.152983278	EIF3J	29.062
P18858	0.808		0.344315123	LIG1	101.73
P16885	0.914		0.016407637	PLCG2	147.87
Q9BTA9	1.18			WAC	70.723
Q9H5V8	1.166		0.279011755	CDCP1	92.931
P23634	0.723			ATP2B4	137.92
Q3B726				TWISTNB	37.432
Q5VTR2	1.36		0.108146623	RNF20	113.66
P05204				HMGN2	9.3926
Q9P287	1.179		0.123382402	BCCIP	35.979
Q9H4M9	1.12		0.308308229	EHD1	60.626
Q96SI9	0.812		0.088155601	STRBP	73.652
O95208	0.996			EPN2	68.481
P26651				ZFP36	34.003
P18031	1.28	Q3	0.027378183	PTPN1	49.966
Q6ZRV2	1.168		0.284500242	FAM83H	127.12
P30153	1.216	Q3	0.004837204	PPP2R1A	65.308
P10606	1.408	Q3	0.010164394	COX5B	13.696
P50440				GATM	48.455
Q8IXM6	1.244			NRM	29.379
Q13190	0.801			STX5	39.672
Q14166	1.166		0.071163646	TTLL12	74.403
Q9Y4W6	1.016		0.790941805	AFG3L2	88.583
P50151				GNG10	7.2053
Q53H96	0.957			PYCR3	28.663
Q06481				APLP2	86.955
Q93015				NAT6	31.445
P37235	0.72	Q2	0.000393924	HPCAL1	22.313
O43615	1.349	Q3	0.024319122	TIMM44	51.355
Q86TX2	0.965		0.686801299	ACOT1	46.277
Q9BYG5	1.374	Q3	0.014309294	PARD6B	41.182
Q9H081	1.241		0.535129809	MIS12	24.14
O43422				THAP12	87.703
Q96GQ5	1.143			C16orf58	51.017
Q15554	1.341		0.103094558	TERF2	59.593
P59780				AP3S2	22.017
P29083	0.944			GTF2E1	49.452
Q9NNW5	2.149			WDR6	121.72
P62826	1.072		0.015231618	RAN	24.423
O15258	1.071		0.533376639	RER1	22.958
Q9UI26	1.064		0.279144641	IPO11	112.53
P18085	1.072		0.427853767	ARF4	20.511
Q9NYB0	1.878	Q4	0.005905627	TERF2IP	44.259
Q5W0B1				RNF219	81.116
Q86WA6	0.987			BPHL	32.542
Q8N138	1.098			ORMDL3	17.494
Q15075	0.869		0.259110743	EEA1	162.46
P50454	1.052		0.291307035	SERPINH1	46.44
Q587I9	2.038			SFT2D3	21.789
Q9UH99				SUN2	80.31
Q8WTT2	1.358		0.101128345	NOC3L	92.547
Q92599	1.238	Q3	0.048053245	8-Sep	55.756
Q8N357	1.334			SLC35F6	40.214
Q9HBH1	1.38			PDF	27.013
Q4J6C6	1.078		0.633762353	PREPL	83.926
Q13232	0.871		0.239537323	NME3	19.015
Q495W5	1.156			FUT11	55.815
O15287				FANCG	68.553
C4AMC7	0.856			WASH3P	49.994
Q6SZW1	0.76			SARM1	79.387
P30740	0.948			SERPINB1	42.741
Q8IVE3				PLEKHH2	168.23
Q15070	0.984		0.850214211	OXA1L	48.547
O00584				RNASET2	29.48
Q9BUF5	1.199		0.154426548	TUBB6	49.857
O95163	0.784		0.113296634	ELP1	150.25
P26006	0.82	Q2	0.036244392	ITGA3	116.61
Q9BVT8	1.071			TMUB1	26.261
Q9H0H5	1.285		0.108037799	RACGAP1	71.026
Q96JB2	1.219			COG3	94.095
Q9P086	1.355			MED11	13.129
P53384	1.203		0.204682721	NUBP1	34.534
Q9UJ41				RABGEF1	79.37
Q9NRY5	1.328	Q3	0.01793738	FAM114A2	55.468
P53680	0.779	Q2	0.031073342	AP2S1	17.018
Q9NPL8	0.967		0.760968384	TIMMDC1	32.177
Q15637	1.342	Q3	0.047981563	SF1	68.329
P56545	0.887		0.021499131	CTBP2	48.944
Q16576	1.179			RBBP7	47.82
P46459	0.929		0.282507255	NSF	82.593
Q9NQZ2	1.385			UTP3	54.557
Q99640				PKMYT1	54.521
P68133	1.249	Q3	0.006046338	ACTA1	42.051
P53367	1.082		0.363190264	ARFIP1	41.738
Q5T4S7	0.942		0.042396002	UBR4	573.83
P53814	2.563			SMTN	99.058
P25786	0.959		0.08608744	PSMA1	29.555
Q6NZI2	1.107		0.028127051	CAVIN1	43.476
P37275				ZEB1	124.07
Q9Y4X5	1.913			ARIH1	64.117
Q7L2E3	1.293	Q3	0.034037727	DHX30	133.94
Q8TDP1				RNASEH2C	17.84
Q9NVD7	0.974		0.557868966	PARVA	42.243
P07437	1.054		0.074137352	TUBB	49.67
Q6FI81	1.078		0.066328657	CIAPIN1	33.582
P50552	0.957		0.253000424	VASP	39.829
Q9H0B6	0.987		0.770289092	KLC2	68.934
O75368	0.788	Q2	0.002613334	SH3BGRL	12.774
E9PQ53	1.016		0.446863835	NDUFC2-KCTD14	13.407
P62330	0.614	Q1	0.008846753	ARF6	20.082
O15344	0.937			MID1	75.25
Q14202	0.601			ZMYM3	152.38
Q7Z434	1.145		0.331605994	MAVS	56.527
P12081	1.023		0.548621655	HARS	57.41
Q9UI14	0.89			RABAC1	20.648
P42575	1.627			CASP2	50.685
Q9BRP4	0.974			PAAF1	42.19
P40937	1.266	Q3	0.033085615	RFC5	38.496
Q5H9R7	0.757	Q2	0.016090329	PPP6R3	97.668
Q7Z2K6	0.778			ERMP1	100.23
Q16540	1.19		0.360752468	MRPL23	17.781
Q9Y4F3				MARF1	192.86
Q96EK9	1.856			KTI12	38.615
P82912	1.381	Q3	0.013301464	MRPS11	20.616
Q6N043				ZNF280D	109.28
Q9Y6W5	0.841		0.115818736	WASF2	54.283
Q8NHV4	0.681		0.071218363	NEDD1	71.965
Q12849	0.958		0.516189901	GRSF1	53.126
P84022	0.634			SMAD3	48.08
Q9NWV4	0.868		0.003765618	C1orf123	18.048
Q8WYP5	1.343	Q3	0.035780878	AHCTF1	252.5
P11137	1.425		0.124976892	MAP2	199.52
Q13242	0.97		0.301451775	SRSF9	25.542
Q9NPA0	1.087			EMC7	26.47
Q75QN2				INTS8	113.09
Q9BZK7	0.808		0.097571056	TBL1XR1	55.594
Q86Y39	1.133			NDUFA11	14.852
Q9Y4C8	1.076			RBM19	107.33
Q9Y5U9	1.148			IER3IP1	8.9687
Q0VGL1				LAMTOR4	10.741
P84098	1.151		0.211563294	RPL19	23.466
O75817				POP7	15.651
Q9BYT8	0.685	Q2	0.030345744	NLN	80.651
Q9UHW5				GPN3	32.761
O15067	1.19		0.008283047	PFAS	144.73
P62318	1.011		0.587358331	SNRPD3	13.916
Q9UNI6				DUSP12	37.687
O95613				PCNT	378.03
Q86WX3	1.559			RPS19BP1	15.434
Q8N668	0.924			COMMD1	21.178
Q8N1G2	0.985		0.636660918	CMTR1	95.32
Q7L7V1	0.755			DHX32	84.418
Q9UHB6	1.339	Q3	0.036984043	LIMA1	85.225
Q15019	0.949		0.410033318	2-Sep	41.487
Q9NYY8	1.116		0.100769788	FASTKD2	81.462
Q9BWF3	1.35	Q3	0.017004252	RBM4	40.313
Q8IWS0	0.778	Q2	0.019459456	PHF6	41.29
Q96DF8	1.864			ESS2	52.567
P35270	0.851		0.135054539	SPR	28.048
O00505	1.629			KPNA3	57.81
Q6P6C2				ALKBH5	44.255
Q9BYD1	1.327	Q3	0.018930459	MRPL13	20.692
P07858	0.753	Q2	0.002354269	CTSB	37.821
P52565	1.174		0.038536229	ARHGDIA	23.207
Q9NZ01	0.885		0.199364184	TECR	36.034
Q9H0C8	1.163			ILKAP	42.906
P21281	1.336		0.098782418	ATP6V1B2	56.5
Q9HBR0	0.433			SLC38A10	119.76
P28331	0.337	Q1	0.005780048	NDUFS1	79.467
Q9BZF1	1.757	Q4	0.029630084	OSBPL8	101.19
P20226				TBP	37.698
Q9Y696	0.899		0.125667649	CLIC4	28.772
O15321	0.971			TM9SF1	68.86
P47897	1.074		0.032742041	QARS	87.798
Q96GD0				PDXP	31.698
O75165	0.706	Q2	0.009023827	DNAJC13	254.41
O95999	1.493	Q3	0.021087582	BCL10	26.251
P62269	0.982		0.769149726	RPS18	17.718
P07237	1.078		0.060946745	P4HB	57.116
P61106	1.138		0.076189839	RAB14	23.897
P09012	1.123		0.066233247	SNRPA	31.279
Q9NWS0	0.973		0.782814223	PIH1D1	32.363
P27708	0.946		0.101008552	CAD	242.98
Q9NVX2	1.421	Q3	0.002485093	NLE1	53.32
P50213	1.156		0.030884885	IDH3A	39.591
Q9Y3Z3	0.759	Q2	0.018423603	SAMHD1	72.2
Q9H967				WDR76	69.768
Q86Y82	1.043		0.463149027	STX12	31.642
Q8TE02				ELP5	34.841
O14519				CDK2AP1	12.365
Q9UBQ0	0.751	Q2	0.005460855	VPS29	20.505
Q5VZF2	0.899			MBNL2	40.517
Q8WXD5				GEMIN6	18.824
O43169	1.099		0.118478463	CYB5B	16.332
Q15758	1.492			SLC1A5	56.598
Q9H6W3	1.738		0.051325718	RIOX1	71.085
Q53S33	1.356			BOLA3	12.114
Q13488	0.634			TCIRG1	92.967
P60709	1.082			ACTB	41.736
Q9H9A6	1.166		0.102213384	LRRC40	68.249
Q9NR33				POLE4	12.209
Q8TDM0				BCAS4	22.758
Q04637	1.215	Q3	0.016880235	EIF4G1	175.49
Q9Y496	0.88		0.227961549	KIF3A	80.04
Q9UKM7	1.237		0.4723068	MAN1B1	79.579
Q9UJA5	1.272	Q3	0.035705774	TRMT6	55.799
Q15814	1.197			TBCC	39.248
P49770	1.142		0.102988134	EIF2B2	38.989
Q9NZ63	1.152		0.291031675	C9orf78	33.688
Q02338				BDH1	38.157
Q9Y3B2	1.368		0.100470325	EXOSC1	21.452
P09884	0.846			POLA1	165.91
O14641	0.888		0.322902181	DVL2	78.947
Q15904	1.231	Q3	0.029546795	ATP6AP1	52.025
Q13112	1.748	Q4	0.010528812	CHAF1B	61.492
P60059	1.335			SEC61G	7.7412
Q9H2M9	1.21		0.109885425	RAB3GAP2	155.98
P15924	0.371	Q1	0.004632738	DSP	331.77
P40692	0.819		0.266083921	MLH1	84.6
O43823				AKAP8	76.107
Q8TD16	0.957			BICD2	93.532
O00401	1.148			WASL	54.826
Q9H9B4	1.542	Q4	0.003195191	SFXN1	35.619
Q9UDT6				CLIP2	115.84
Q9UQ49	1.049			NEU3	48.251
B3EWF7				EPM2A	35.169
P04114	1.523			APOB	515.6
Q15417				CNN3	36.413
Q9H1K0				RBSN	88.869
Q15050	1.559	Q4	0.009820477	RRS1	41.193
Q13443	0.973		0.797592511	ADAM9	90.555
Q96EP5	1.124		0.453095039	DAZAP1	43.383
P60604				UBE2G2	18.566
P61962	0.868		0.504464775	DCAF7	38.926
P06576	1.207	Q3	0.018414761	ATP5F1B	56.559
O00170	0.969		0.704624117	AIP	37.636
O43765	1.219	Q3	0.000217854	SGTA	34.063
Q9H5N1	0.85		0.29078316	RABEP2	63.542
Q5NDL2	0.729			EOGT	62.01
P36551	0.958		0.353534708	CPOX	50.151
Q9BRT6	0.977			LLPH	15.225
Q9UNE7	0.911		0.101621805	STUB1	34.856
Q8IWA0	1.258	Q3	0.043908532	WDR75	94.498
Q8N1F7	1.069		0.268141139	NUP93	93.487
Q15477	0.989		0.868457183	SKIV2L	137.75
Q14680	1.865			MELK	74.641
O75955	0.773		0.07980274	FLOT1	47.355
Q9NUQ9	1.248		0.458353295	FAM49B	36.748
O43716				GATC	15.086
Q8IY45	0.543			AMN1	28.408
P24752	0.956		0.3466025	ACAT1	45.199
Q96QU8				XPO6	128.88
Q9BRA2	1.414	Q3	0.015837204	TXNDC17	13.941
Q96EX1	1.066			SMIM12	10.799
Q92888	1.401	Q3	0.017873871	ARHGEF1	102.43
O96007	1.529			MOCS2	20.944
Q9Y3B3	0.919		0.049390202	TMED7	25.171
P60520	1.119			GABARAPL2	13.667
Q9ULZ3	0.642	Q1	0.01247289	PYCARD	21.627
O43447	1.731	Q4	0.00131032	PPIH	19.208
Q9GZR2	2.195	Q4	0.001310893	REXO4	46.671
P54136	1.032		0.099650267	RARS	75.378
Q9H6T3	1.046		0.415149084	RPAP3	75.718
Q9BUE0	1.029			MED18	23.662
Q9BV38	1.003		0.977406107	WDR18	47.405
Q7Z460	0.82		0.079906139	CLASP1	169.45
Q96J02	0.821		0.265404135	ITCH	102.8
Q14964				RAB39A	25.006
P51659	0.676	Q2	0.00011619	HSD17B4	79.685
P78527	0.764	Q2	0.003282547	PRKDC	469.08
Q6NW29				RWDD4	21.25
Q96HW7				INTS4	108.17
Q9NP97	1.177		0.001817851	DYNLRB1	10.921
Q00796	0.978		0.460012265	SORD	38.324
Q92820	1.078		0.415408658	GGH	35.964
P08238	0.993		0.557720849	HSP90AB1	83.263
Q12979	0.977		0.31868953	ABR	97.597
Q9BRJ2				MRPL45	35.351
P62487	0.839		0.151757875	POLR2G	19.294
Q9BR76	0.899		0.187885806	CORO1B	54.234
Q8N4V1	1.332			MMGT1	14.686
P78406	1.395	Q3	0.002195971	RAE1	40.968
P04049	1.105		0.539229208	RAF1	73.051
Q6DHV7				ADAL	40.263
Q86W92	0.831		0.145480967	PPFIBP1	114.02
Q5M775	0.672	Q2	0.00453634	SPECC1	118.58
P31930	0.892		0.234965079	UQCRC1	52.645
Q9BVG4	1.445	Q3	0.004500339	PBDC1	26.056
Q86XZ4	0.895		0.475180719	SPATS2	59.544
P35610	1.473	Q3	0.044616211	SOAT1	64.734
P30041	1.206		0.053581007	PRDX6	25.035
O75347	0.807	Q2	0.015687129	TBCA	12.855
Q9HC07	1.472		0.056322723	TMEM165	34.905
P63104	0.831	Q2	0.011515034	YWHAZ	27.745
Q14247	0.879		0.004990826	CTTN	61.585
Q9Y5T4	1.126			DNAJC15	16.383
Q96LD4	1.302		0.425442783	TRIM47	69.531
P82979	1.099		0.21666711	SARNP	23.671
Q9H5Z1				DHX35	78.909
Q13111	1.586		0.243866956	CHAF1A	106.91
Q8N2E6				TOR2A	26.261
P20290				BTF3	22.168
P20618	1.01		0.795916896	PSMB1	26.489
Q8IZA0	0.927		0.398668816	KIAA0319L	115.66
O95197	1.145		0.597648405	RTN3	112.61
O76094	0.946		0.053010017	SRP72	74.605
O75616	1.37	Q3	0.009508965	ERAL1	48.349
Q9C0B5				ZDHHC5	77.544
O75410				TACC1	87.793
P78316	1.019		0.603154966	NOP14	97.667
P30260	0.954		0.047616392	CDC27	91.866
Q9Y2Z2	1.18			MTO1	79.963
O75436	0.992		0.899232364	VPS26A	38.169
Q8NFV4	0.479			ABHD11	34.69
Q9BU64				CENPO	33.785
Q96A49	1.048		0.478928714	SYAP1	39.933
Q9Y2R5	0.902		0.442147148	MRPS17	14.502
Q9BY89				KIAA1671	196.71
Q6PCE3	0.786			PGM2L1	70.441
O15372	0.923		0.136383728	EIF3H	39.93
Q9UHD8	0.856		0.023535602	9-Sep	65.401
Q8IXQ4				GPALPP1	38.141
Q86WB0	1.497			ZC3HC1	55.261
P42285	1.062		0.145182021	MTREX	117.8
Q9BVK6	1.03		0.571136038	TMED9	27.277
Q9UKJ3	0.866			GPATCH8	164.2
Q15907	0.838			RAB11B	24.488
Q6P4A8	0.948			PLBD1	63.254
Q71H61				ILDR2	71.199
P09234	1.069		0.011016084	SNRPC	17.394
Q9NVP1	1.453	Q3	0.016118798	DDX18	75.406
P63165	1.282	Q3	0.024949427	SUMO1	11.557
P20020	0.738		0.053686657	ATP2B1	138.75
P62937	1.024		0.535261386	PPIA	18.012
Q9H9Y6	2.064			POLR1B	128.23
Q7Z7F7				MRPL55	15.128
Q9GZT6				CCDC90B	29.505
P62249	1.173		0.342790984	RPS16	16.445
Q14116	1.611	Q4	0.012304383	IL18	22.326
O95394	0.793	Q2	0.01572497	PGM3	59.851
Q13011	0.764	Q2	0.005709734	ECH1	35.816
Q9NR19				ACSS2	78.579
P17931	0.901		0.009826335	LGALS3	26.152
P48681	1.277	Q3	0.00985047	NES	177.44
Q04726	0.8			TLE3	83.416
O15533	1.186			TAPBP	47.625
P53990	1.148		0.622479632	IST1	39.75
O75886	0.944		0.444472697	STAM2	58.164
P46939	0.53	Q1	0.005884795	UTRN	394.46
Q9Y4K4				MAP4K5	95.023
O60870				KIN	45.373
Q9UHB9	1.027		0.531956314	SRP68	70.729
Q92576	0.827		0.228929812	PHF3	229.48
Q9BQ61	1.163			TRIR	18.419
P62837				UBE2D2	16.735
P61019	0.998		0.896276567	RAB2A	23.545
Q96GM8	2.794			TOE1	56.547
Q8IZH2	0.907			XRN1	194.1
O75663	1.113		0.006773122	TIPRL	31.444
Q08170	0.856			SRSF4	56.678
Q14571	0.75			ITPR2	308.06
Q9Y263	1.183		0.280980139	PLAA	87.156
Q96RU3	0.97			FNBP1	71.306
Q969T9	0.922		0.139210305	WBP2	28.087
Q13057				COASY	62.328
P57740	1.16		0.356861707	NUP107	106.37
P40616				ARL1	20.417
Q8IZM9				SLC38A6	50.928
P53602	0.971		0.575814966	MVD	43.404
P36969	0.559	Q1	0.026351581	GPX4	22.174
Q8N766	1.255	Q3	0.00718895	EMC1	111.76
O75818	1.402			RPP40	41.833
Q8TDI0	0.836			CHD5	223.05
Q9NXE8				CWC25	49.647
P54727	1.115		0.131354935	RAD23B	43.171
P17568	0.953			NDUFB7	16.402
Q9NZN4	1.092		0.418971345	EHD2	61.161
Q9H9J2	0.959			MRPL44	37.535
P04732				MT1E	6.0142
Q8NHP8	0.96		0.776300255	PLBD2	65.471
Q99986	1.122		0.292519171	VRK1	45.476
Q92692	0.617			NECTIN2	57.741
Q8N9N8	3.082	Q4	0.002797983	EIF1AD	19.053
O95807	0.987			TMEM50A	17.4
Q14C86	1.112		0.360047193	GAPVD1	164.98
P00491	1.27		0.061710671	PNP	32.118
Q03426	0.864		0.011831289	MVK	42.45
P21399	0.882		0.116921468	ACO1	98.398
Q96CX2				KCTD12	35.7
P57772	0.82			EEFSEC	65.304
Q92905	0.971		0.278661886	COPS5	37.578
Q9Y617	1.075		0.169286806	PSAT1	40.422
Q99543	1.236	Q3	0.026738958	DNAJC2	71.996
P15586	0.955		0.02469899	GNS	62.081
Q86WC4	1.051			OSTM1	37.256
Q8N4L2	1.406			PIP4P2	28.081
Q8WUH1				CHURC1	16.111
Q9NZT2	0.677		0.074641372	OGFR	73.324
P42345	0.828		0.274897651	MTOR	288.89
O75330	0.991		0.875154562	HMMR	84.099
P00749	1.422			PLAU	48.507
P42773				CDKN2C	18.127
Q8TC12	1.25		0.105469763	RDH11	35.386
P34897	0.924		0.020789084	SHMT2	55.992
P61313	0.997		0.938859965	RPL15	24.146
O75781				PALM	42.075
O43396	1.173		0.056656947	TXNL1	32.251
P14735	0.765	Q2	0.036273841	IDE	117.97
Q7Z2T5	0.951		0.206392304	TRMT1L	81.746
Q5THK1				PRR14L	237.3
Q12769	1.165		0.137926923	NUP160	162.12
Q9UKX7	1.498	Q3	0.031994358	NUP50	50.144
Q9P270	1.261			SLAIN2	62.543
O75962	0.938		0.413501279	TRIO	346.9
O94973	0.879		0.021349522	AP2A2	103.96
Q9BU89	1.326	Q3	0.003207594	DOHH	32.904
Q9UBL3	0.955			ASH2L	68.722
Q99880	1.019		0.364208169	HIST1H2BL	13.952
Q9H6D7				HAUS4	42.399
P14324	0.716	Q2	0.009262788	FDPS	48.275
P53801	3.914	Q4	0.015184728	PTTG1IP	20.324
Q7L9L4	0.796			MOB1B	25.091
Q9Y678	1.249	Q3	0.012871814	COPG1	97.717
O75879				GATB	61.863
O60232	1.214		0.129659476	SSSCA1	21.474
Q9Y6I4	0.812		0.377148565	USP3	58.896
Q96CN7	1.008		0.982397995	ISOC1	32.236
Q9H5V9				CXorf56	25.624
Q9Y2Q9	0.831	Q2	0.035601417	MRPS28	20.843
Q8NFF5	0.99			FLAD1	65.265
Q9HA64	1.012		0.936407328	FN3KRP	34.412
P05067	0.773		0.22425154	APP	86.942
Q5T3I0	1.085			GPATCH4	50.381
Q7Z3B4	1.043		0.572420275	NUP54	55.435
P17535				JUND	35.173
P33993	1.154		0.222405327	MCM7	81.307
Q8NI51				CTCFL	75.746
P11388	1.061		0.091678142	TOP2A	174.38
P05386	1.457			RPLP1	11.514
Q9UHY7	1.257		0.056155739	ENOPH1	28.932
Q9NSK0				KLC4	68.639
P54105				CLNS1A	26.215
P42336				PIK3CA	124.28
Q9BT73				PSMG3	13.104
P04062	1.457	Q3	0.002788782	GBA	59.716
O15347	0.987		0.837355486	HMGB3	22.98
Q7KZI7	1.681	Q4	0.009593168	MARK2	87.91
O00567	1.536	Q4	0.002334249	NOP56	66.049
O76021	1.312		0.051532427	RSL1D1	54.972
Q15004	1.461			PCLAF	11.986
Q9BVJ6	1.795	Q4	0.007104445	UTP14A	87.977
Q9NRR3				CDC42SE2	9.2234
Q96IK1	0.867			BOD1	19.196
Q6ZNW5				GDPGP1	42.362
O60476	1.116			MAN1A2	73.003
Q8WUK0				PTPMT1	22.843
Q9H410	1.404			DSN1	40.067
Q9BVI4	1.058		0.540368496	NOC4L	58.467
Q9Y6H1	3.494		0.154345683	CHCHD2	15.512
Q96G28	0.846			CFAP36	39.446
P04080	1.079		0.265768724	CSTB	11.139
Q15526				SURF1	33.331
Q12933	1.111		0.37708467	TRAF2	55.859
Q2QL34				MPV17L	22.115
Q06546	1.392			GABPA	51.295
Q15003	0.839		0.023002109	NCAPH	82.562
P48643	1.061		0.320837039	CCT5	59.67
Q92614	1.089			MYO18A	233.11
Q15041	0.826		0.083566725	ARL6IP1	23.362
O14965				AURKA	45.809
Q9Y3D6	1.11			FIS1	16.937
Q96FK6	1.062			WDR89	43.214
P49755	1.057		0.467434645	TMED10	24.976
Q13002				GRIK2	102.58
Q9NTJ5	0.984		0.750001309	SACM1L	66.966
Q15311				RALBP1	76.063
Q9P032	1.067		0.920340205	NDUFAF4	20.266
O60566	0.972			BUB1B	119.54
Q96DH6	0.782		0.055955776	MSI2	35.196
Q9BPW8	0.682	Q2	0.001285661	NIPSNAP1	33.31
Q9Y4E1	0.755			WASHC2C	144.67
P24666	1.576	Q4	0.000786006	ACP1	18.042
Q04760	1.225	Q3	0.012624207	GLO1	20.777
Q9P1F3	1.017			ABRACL	9.0564
P25440	1.25		0.259497957	BRD2	88.06
Q13769	1.118		0.260617703	THOC5	78.507
Q9NX20	1.386			MRPL16	28.449
Q96TA2	0.847			YME1L1	86.454
Q8TB52				FBXO30	82.303
Q5T1V6				DDX59	68.809
O75688	0.867		0.203671363	PPM1B	52.642
Q9NYL9	0.98		0.71309017	TMOD3	39.594
P55786	0.899		0.002127344	NPEPPS	103.28
Q9BXI6				TBC1D10A	57.117
Q9BUP0				EFHD1	26.927
P00390	1.28	Q3	0.03235958	GSR	56.256
Q5T3J3				LRIF1	84.567
Q96GS4	0.874			BORCS6	37.226
P62714				PPP2CB	35.575
Q9Y3C6				PPIL1	18.237
P46734	1.83	Q4	0.003271315	MAP2K3	39.318
Q92610	2.114			ZNF592	137.53
Q02543	0.853		0.127497318	RPL18A	20.762
O95782	0.881		0.069811683	AP2A1	107.54
O75414				NME6	21.142
Q6ZSR9	1.674		0.110645688		37.976
Q02218	0.943		0.315476251	OGDH	115.93
Q8TD08	0.867		0.08959536	MAPK15	59.831
P61599	1.475			NAA20	20.368
Q96P70	0.892		0.012251995	IPO9	115.96
Q96RS6	1.35	Q3	0.029639946	NUDCD1	66.755
Q8NHQ9	1.494		0.085569245	DDX55	68.546
Q6P1N9	1.063		0.43624031	TATDN1	33.601
Q16881	1.099		0.293886148	TXNRD1	70.905
Q15084	1.135		0.144947249	PDIA6	48.121
Q15942	3.461	Q4	0.006445209	ZYX	61.277
P09493	0.859		0.195235	TPM1	32.708
Q96CU9	0.738			FOXRED1	53.811
Q7Z6J9				TSEN54	58.819
Q5JNZ5	0.932			RPS26P11	13.002
O95347	0.795		0.062803009	SMC2	135.65
Q7Z2W4	0.953		0.046749068	ZC3HAV1	101.43
Q9NZC9	0.882			SMARCAL1	105.94
Q9Y512	0.967		0.6601466	SAMM50	51.976
Q9UHV9	1.134		0.072963769	PFDN2	16.648
Q13451	1.083		0.337432524	FKBP5	51.212
P62495	1.331	Q3	0.00528081	ETF1	49.03
Q15021	0.891		0.088166953	NCAPD2	157.18
P62244	0.908		0.015534119	RPS15A	14.839
Q9BV23	1.172			ABHD6	38.33
Q9UMY1	1.41		0.1033925	NOL7	29.426
Q92747	1.281		0.095721725	ARPC1A	41.569
Q709C8				VPS13C	422.39
O43805				SSNA1	13.596
Q5JRA6	0.864		0.251520394	MIA3	213.7
O14513				NCKAP5	208.53
O00186	1.098		0.201274059	STXBP3	67.764
Q16186	1.19		0.120953297	ADRM1	42.153
Q8IX12	1.282	Q3	0.047950822	CCAR1	132.82
Q9UHR5	1.384	Q3	0.011466604	SAP30BP	33.87
Q9BXJ8				TMEM120A	40.61
Q15165	1.093		0.184131531	PON2	39.38
A6NDG6	0.941		0.416687745	PGP	34.006
P30101	1.065		0.295919511	PDIA3	56.782
Q13489				BIRC3	68.371
P28072	1.057		0.275922045	PSMB6	25.357
Q8IYQ7				THNSL1	83.069
P52429	1.166			DGKE	63.926
Q8NF37	1.327		0.118024621	LPCAT1	59.151
P13639	1.154		0.01523806	EEF2	95.337
Q6P587	1.694			FAHD1	24.843
O75146	0.833		0.377785933	HIP1R	119.39
Q86U42	0.84		0.153581199	PABPN1	32.749
Q99816	0.97		0.688206975	TSG101	43.944
P68431	1.114			HIST1H3A	15.404
Q9UKR5	1.143		0.004063127	ERG28	15.864
Q52LW3	1.001		0.951861027	ARHGAP29	142.06
Q96FV9	1.753		0.076404556	THOC1	75.665
Q8IYA6	1.167			CKAP2L	83.586
Q9H6S0	0.564			YTHDC2	160.25
Q9C0B1	0.737		0.051274532	FTO	58.281
Q9NS86	1.189		0.041108366	LANCL2	50.854
P09001	1.053		0.584409001	MRPL3	38.632
Q01082	0.594	Q1	0.000326728	SPTBN1	274.61
Q96JY6				PDLIM2	37.458
Q9GZQ3				COMMD5	24.67
O43491	0.797	Q2	0.012117811	EPB41L2	112.59
P63218	0.707	Q2	0.041371688	GNG5	7.3184
Q15382	1.107		0.15333862	RHEB	20.497
Q9NQE9	1.155			HINT3	20.361
Q8NFH4	1.126		0.625982762	NUP37	36.707
P28332				ADH6	39.088
O75122	1.23			CLASP2	141.13
Q8N2G8	0.63			GHDC	57.522
L0R6Q1				SLC35A4	11.133
Q8WYK1	0.899			CNTNAP5	145.62
Q9Y320	1.46		0.15516725	TMX2	34.037
Q13045	1.182		0.015093918	FLII	144.75
O14974	0.859		0.044003882	PPP1R12A	115.28
O75448	0.932			MED24	110.3
Q8IUD2	0.787		0.054151234	ERC1	128.08
Q684P5				RAP1GAP2	80.055
Q13813	0.596	Q1	0.001493487	SPTAN1	284.54
O95721	1.108		0.30072525	SNAP29	28.97
P22626	0.995		0.854450381	HNRNPA2B1	37.429
Q9NXR1	1.008		0.956226495	NDE1	37.72
P78371	0.973		0.541778706	CCT2	57.488
P50402	0.92		0.118792153	EMD	28.994
O60716	0.495	Q1	0.004721461	CTNND1	108.17
Q06265	1.313	Q3	0.010507786	EXOSC9	48.948
P02792				FTL	20.019
Q9HC35	0.868		0.011792399	EML4	108.91
O14949				UQCRQ	9.9062
Q9NVV4	1.07			MTPAP	66.171
Q96FZ2	1.044		0.031577519	HMCES	40.574
P30084	0.974		0.45838458	ECHS1	31.387
E9PRG8				C11orf98	13.798
O43617	0.808			TRAPPC3	20.274
O95625				ZBTB11	119.38
P60033	1.059			CD81	25.809
Q9UJX6				ANAPC2	93.827
Q13492	0.821		0.175515519	PICALM	70.754
Q96I25	1.681	Q4	0.016550855	RBM17	44.961
Q8IWX8	1.351	Q3	0.029881187	CHERP	103.7
Q16543	1.025		0.237804871	CDC37	44.468
P62258	1.109		0.016861327	YWHAE	29.174
Q6YN16	0.983		0.8289565	HSDL2	45.394
Q9P215				POGK	69.443
Q14194	1.11		0.006185009	CRMP1	62.183
P78330	0.869		0.288610699	PSPH	25.007
P42226				STAT6	94.134
Q96SK2	1.781			TMEM209	62.921
P03905				MT-ND4	51.58
Q8WUD4	1.274			CCDC12	19.181
Q6NSJ5				LRRC8E	90.246
Q9P0S2				COX16	12.293
P16930	0.953		0.61083529	FAH	46.374
Q13107	0.572			USP4	108.56
Q8WUQ7	1.422			CACTIN	88.701
Q8N163	1.234		0.428687242	CCAR2	102.9
O95249	1.03		0.714061982	GOSR1	28.612
P06280	0.871			GLA	48.766
O75691	1.192		0.112345554	UTP20	318.38
O15014				ZNF609	151.19
O14640				DVL1	75.186
Q8IXU6	1.513			SLC35F2	41.211
Q06330	1.192			RBPJ	55.637
P04637	2.277	Q4	0.007334003	TP53	43.653
P11279	1.481	Q3	0.002000314	LAMP1	44.882
Q9NT62	1.201	Q3	0.009522139	ATG3	35.864
Q07864	0.431			POLE	261.51
Q02809	0.873		0.004383357	PLOD1	83.549
P61201	1.056		0.623636781	COPS2	51.596
Q9P0J0	0.738		0.062730817	NDUFA13	16.698
O14561	1.131			NDUFAB1	17.417
P16615	1.001		0.985088594	ATP2A2	114.76
Q9HAB8	0.986		0.81100951	PPCS	34.005
Q5JPH6	1.192		0.544430459	EARS2	58.688
Q9NQX3	1.237			GPHN	79.748
Q8WVD3				RNF138	28.192
Q32P28	1.005		0.856475769	P3H1	83.393
P48147	0.928		0.329317703	PREP	80.699
Q9UQF0				ERVW-1	59.865
Q969J3				BORCS5	22.222
Q9NV31	1.602			IMP3	21.85
O15213	1.961		0.147644356	WDR46	68.07
Q9P2D0	0.607			IBTK	150.53
Q9P0V3	2.497			SH3BP4	107.49
Q96QD8	0.895		0.039400373	SLC38A2	56.025
Q9H857	0.929			NT5DC2	60.718
Q14764	0.895		0.073393476	MVP	99.326
P42574				CASP3	31.608
Q6UVJ0				SASS6	74.396
Q6IAA8	1.345	Q3	0.019930344	LAMTOR1	17.745
P29353	1.202		0.191056389	SHC1	62.821
P49366	1.074		0.291646577	DHPS	40.97
Q8N6L1	1.618			KRTCAP2	14.678
P63098				PPP3R1	19.3
Q96ST2	1.27		0.154307013	IWS1	91.954
Q8IVM0	0.68			CCDC50	35.822
Q9UQE7	0.915		0.055847107	SMC3	141.54
O75683				SURF6	41.45
Q567U6	1.022		0.869470882	CCDC93	73.197
O75362	0.736			ZNF217	115.27
Q92503	1.053		0.784008079	SEC14L1	81.249
Q9Y6D6	0.662	Q1	0.013098856	ARFGEF1	208.76
Q8IUC4	0.719		0.170560181	RHPN2	76.992
O95630	1.174		0.126006829	STAMBP	48.076
Q92997				DVL3	78.054
Q9Y606	1.015		0.970884152	PUS1	47.47
Q96GY0				ZC2HC1A	35.092
O00151	0.994		0.851476349	PDLIM1	36.071
Q9NZ45	0.745		0.051686324	CISD1	12.199
P30040	1.411	Q3	0.020840148	ERP29	28.993
Q99547	0.993			MPHOSPH6	19.024
Q7Z3E2				CCDC186	103.69
Q8NBJ5	1.287	Q3	0.032673438	COLGALT1	71.635
P52655				GTF2A1	41.513
O76071	0.873		0.134611982	CIAO1	37.84
O60831	0.755		0.062027867	PRAF2	19.258
P14854	0.902		0.271360671	COX6B1	10.192
P07954	0.989		0.849394017	FH	54.636
Q99985				SEMA3C	85.206
P32519				ELF1	67.497
O15511	1.204	Q3	0.005708997	ARPC5	16.32
Q9H4K7	2.433	Q4	0.009418008	MTG2	43.955
P18615	1.269			NELFE	43.239
Q9UNS2	1.113		0.382061232	COPS3	47.873
Q96EZ8				MCRS1	51.803
Q9BSE4				HERPUD2	45.147
O95707	1.375		0.072812947	POP4	25.424
P27816	1.082		0.003697554	MAP4	121
Q9ULU4	1.105			ZMYND8	131.69
Q13395				TARBP1	181.67
Q9Y5B6	0.906			PAXBP1	104.8
Q7Z4G1				COMMD6	9.638
Q15746				MYLK	210.71
Q9H9A5	1.12		0.630424175	CNOT10	82.309
Q8N6H7	0.537			ARFGAP2	56.72
Q6UW63				KDELC1	58.042
Q6UW56				ATRAID	24.746
Q8NAF0				ZNF579	60.509
Q96I99	0.845		0.035567044	SUCLG2	46.51
Q96BM9	0.657			ARL8A	21.416
O95166	0.935		0.440917895	GABARAP	13.918
Q96D05	1.107			FAM241B	13.238
Q2TAY7	1.067		0.286837241	SMU1	57.543
Q12904	1.336		0.054675341	AIMP1	34.352
Q86VN1	1.096		0.110676757	VPS36	43.816
Q8IVS2				MCAT	42.961
Q86UY8	1.584			NT5DC3	63.419
Q5T200	1.163		0.006111776	ZC3H13	196.63
Q9BQE5				APOL2	37.092
P57073	0.676			SOX8	47.314
P14866	1.224		0.068069382	HNRNPL	64.132
Q9UGP8	1.361	Q3	0.017988462	SEC63	87.996
O43294				TGFB1I1	49.814
Q9Y2I7				PIKFYVE	237.13
P63151	0.963		0.440280843	PPP2R2A	51.691
Q12800	1.311		0.311960878	TFCP2	57.255
Q9H0P0	1.318	Q3	0.010017334	NT5C3A	37.948
Q7KZF4	1.112		0.300768961	SND1	102
Q92783	1.129		0.199086584	STAM	59.179
Q9P2I0	1.128		0.099582304	CPSF2	88.486
O43290	1.173		0.029236974	SART1	90.254
Q8N111	1.333		0.21843978	CEND1	14.954
P49840	1.006			GSK3A	50.98
Q9BWH6	1.02			RPAP1	152.75
Q8IWJ2	0.764			GCC2	195.91
Q9HD20	1.356			ATP13A1	132.95
Q9BTV5	0.889			FSD1	55.819
Q9H269	1.108		0.569365174	VPS16	94.693
Q13505				MTX1	51.462
P54709	1.116		0.114628846	ATP1B3	31.512
Q8NB37	1.45			GATD1	23.297
P50897	0.765	Q2	0.00952718	PPT1	34.193
Q6UXH1	0.693			CRELD2	38.191
Q9NQT8	7.339			KIF13B	202.79
Q92696	1.184		0.182763413	RABGGTA	65.071
Q8IX01	0.898			SUGP2	120.21
O75175	1.163		0.671053811	CNOT3	81.871
P07947	0.702		0.064328726	YES1	60.801
Q5T440	1.907			IBA57	38.155
Q15172	1.192			PPP2R5A	56.193
Q13613				MTMR1	74.677
Q6QNY1	0.973			BLOC1S2	15.961
Q9BRN9	1.418			TM2D3	27.118
Q9Y262	0.96		0.156606233	EIF3L	66.726
Q9NV96	0.962			TMEM30A	40.683
Q86TP1	0.807			PRUNE1	50.199
Q99598	1.3			TSNAX	33.112
Q6ZSJ8	1.789		0.126864164	C1orf122	11.471
Q9NZC3	0.632			GDE1	37.718
Q15181	1.343		0.0673126	PPA1	32.66
P46821	1.291	Q3	0.020276211	MAP1B	270.63
Q9Y3F4	1.05		0.525474624	STRAP	38.438
P48651	1.15			PTDSS1	55.527
A6NHR9	0.929		0.193812621	SMCHD1	226.37
P31943	0.914		0.080518959	HNRNPH1	49.229
Q9UNS1	1.099		0.441360491	TIMELESS	138.66
Q14165	1.02		0.812646724	MLEC	32.233
Q14689				DIP2A	170.37
Q9Y5V0				ZNF706	8.4977
Q8TD19	1.142		0.124062984	NEK9	107.17
Q9H2C0				GAN	67.638
Q9H4L5				OSBPL3	101.22
P62310	1.843			LSM3	11.845
Q8NBN3				TMEM87A	63.429
Q15678	0.887			PTPN14	135.26
Q9Y3A6	1.031		0.624645326	TMED5	26.005
Q7Z5L9	0.714	Q2	0.015760296	IRF2BP2	61.024
Q8N108				MIER1	57.983
Q9GZR7	1.642	Q4	0.001540052	DDX24	96.331
P13667	1.097		0.025621388	PDIA4	72.932
P35080	0.67	Q2	0.006830091	PFN2	15.046
Q9UH62				ARMCX3	42.5
Q32P41	1.191		0.162067306	TRMT5	58.246
Q14691				GINS1	22.988
Q15121	1.806			PEA15	15.04
Q71UM5	0.968		0.273927908	RPS27L	9.4771
Q9UIF9	0.799		0.326721221	BAZ2A	211.2
Q9BVS4				RIOK2	63.282
Q5VYS8				ZCCHC6	171.23
Q9H307	1.095		0.06671678	PNN	81.627
Q96DV4	1.442		0.121628816	MRPL38	44.596
Q29980				MICB	42.646
Q9UL63				MKLN1	84.767
Q96P47				AGAP3	95.043
Q96GX2	1.772			ATXN7L3B	10.771
Q9Y580	1.217			RBM7	30.503
Q9UPN6	1.226		0.389908602	SCAF8	140.52
Q92890	1.828	Q4	0.010883566	UFD1	34.5
P17980	1.239	Q3	0.005625515	PSMC3	49.203
Q96MW1	1.167			CCDC43	25.248
Q49A26	0.891			GLYR1	60.556
P61221	1.063		0.37165588	ABCE1	67.314
Q05397	0.715	Q2	0.003581785	PTK2	119.23
Q9BVM2	0.978			DPCD	23.239
Q5I7T1	2.124			ALG10B	55.447
Q6P1K8				GTF2H2C	44.452
O75884	1.404			RBBP9	21
Q6PIU2	1.666	Q4	0.006473211	NCEH1	45.807
Q7Z6Z7	0.708	Q2	0.001886843	HUWE1	481.89
O00154	1.05		0.016363783	ACOT7	41.796
Q9GZT8	0.725			NIF3L1	41.968
P46020	0.856			PHKA1	137.31
Q9UBK9	0.871			UXT	18.246
P21912	0.448	Q1	0.001759002	SDHB	31.629
O14618	0.671			CCS	29.04
Q7Z6B7				SRGAP1	124.26
Q9Y296	1.011		0.941172949	TRAPPC4	24.34
Q7Z3K3	0.928		0.268735786	POGZ	155.34
O14763				TNFRSF10B	47.878
P82650	0.757	Q2	0.042074779	MRPS22	41.28
Q8N511				TMEM199	23.13
O75531	1.506	Q4	0.007974845	BANF1	10.058
Q9NPF0				CD320	28.991
Q9BQD3				KXD1	19.668
Q9BQ52	1.143		0.406587593	ELAC2	92.218
Q16630	1.427	Q3	0.013138061	CPSF6	59.209
Q9Y3I1	0.913			FBXO7	58.502
Q7Z7K6				CENPV	29.946
P05423				POLR3D	44.395
O43809	1.016		0.899271655	NUDT21	26.227
P30042	1.222			C21orf33	28.17
P09132	1.303	Q3	0.016379121	SRP19	16.156
Q99497	1.058		0.471926245	PARK7	19.891
Q9NYP9	1.045			MIS18A	25.863
O60307				MAST3	143.14
Q9NWM8	0.866		0.231551608	FKBP14	24.171
P23193	1.259	Q3	0.032994791	TCEA1	33.969
Q9Y4A5	0.961		0.376090923	TRRAP	437.6
Q15650	1.176			TRIP4	66.145
O94842	1.141			TOX4	66.194
O75695	1.056			RP2	39.641
P62942	0.873		0.066315171	FKBP1A	11.951
P15927	1.394	Q3	0.008957318	RPA2	29.247
Q9Y6J9				TAF6L	67.814
Q9NPD3	1.211		0.060650878	EXOSC4	26.383
Q6ZRS2	1.322			SRCAP	343.55
P29350				PTPN6	67.56
Q9H1C4				UNC93B1	66.63
Q9BVV7	1.385	Q3	0.038165867	TIMM21	28.202
Q92520	0.769		0.123756486	FAM3C	24.68
Q8WVC0	1.397	Q3	0.01603729	LEO1	75.403
P56192	1.276	Q3	0.026535251	MARS	101.11
Q9NYD6				HOXC10	38.072
Q9BVG9	1.161			PTDSS2	56.252
Q96GW9	1.006			MARS2	66.59
Q8WXX5	1.2		0.007243091	DNAJC9	29.909
P55060	1.088		0.014602254	CSE1L	110.42
P42785	0.708	Q2	0.004745937	PRCP	55.799
Q9UIA9	1.15		0.614132805	XPO7	123.91
P14923	0.743	Q2	0.005860168	JUP	81.744
P51114	0.681	Q2	0.023647345	FXR1	69.72
Q9P2R7	1.055		0.341474417	SUCLA2	50.317
Q9H2K8	0.529			TAOK3	105.4
O94992	1.019		0.784786835	HEXIM1	40.623
O60287	1.487		0.074844346	URB1	254.39
P60510	1.116			PPP4C	35.08
Q9NSD9	1.038		0.106553181	FARSB	66.115
Q6ZUT9				DENND5B	145.02
Q03518	1.171		0.498062497	TAP1	87.217
O60826	0.972		0.689180146	CCDC22	70.755
Q9BQ39	1.205			DDX50	82.564
Q96GJ1	0.721			TRMT2B	56.476
Q9Y6M5	1.265			SLC30A1	55.299
Q9NUQ8	1.012		0.874144917	ABCF3	79.744
Q7Z3C6	1.163		0.273075173	ATG9A	94.446
Q9UBB4	0.868		0.005697911	ATXN10	53.488
Q8NDV3				SMC1B	143.91
Q86W50	1.102			METTL16	63.62
P53007	0.929		0.459050543	SLC25A1	34.012
Q9Y375	1.072			NDUFAF1	37.763
Q9UP83	0.752			COG5	92.742
Q9H6V9	0.961			LDAH	37.318
Q86SZ2				TRAPPC6B	17.983
Q16204	1.134		0.229404184	CCDC6	53.29
P49914	1.41		0.122227531	MTHFS	23.255
Q8TEQ6	1.358		0.060998232	GEMIN5	168.59
Q9NXR8				ING3	46.742
Q96NC0	0.941			ZMAT2	23.612
Q96JJ7	0.913			TMX3	51.871
Q86VX2	1.141			COMMD7	22.54
P49841	1.257	Q3	0.018905638	GSK3B	46.744
Q8NBS9	1.004		0.926302035	TXNDC5	47.628
P25325				MPST	33.178
Q7Z5K2	0.809		0.124777035	WAPL	132.94
O00541	1.418	Q3	0.008952946	PES1	68.002
Q8NBT0				POC1A	45.008
Q9BSQ5	0.94		0.537593492	CCM2	48.836
Q9UFF9				CNOT8	33.54
Q9Y376	0.927		0.02269477	CAB39	39.869
Q9Y4K1	0.877		0.020360221	CRYBG1	188.67
Q9Y3T9	1.303	Q3	0.02129913	NOC2L	84.918
Q5VW38	1.688			GPR107	66.99
P78536	2.203			ADAM17	93.02
Q9Y3I0	0.89		0.131565916	RTCB	55.21
Q8TF72				SHROOM3	216.85
Q7KZ85	1.378	Q3	0.000265598	SUPT6H	199.07
P30154	0.958		0.59080043	PPP2R1B	66.213
Q04864				REL	68.519
Q8IZP0	0.914		0.046198999	ABI1	55.08
P17301	0.864		0.050636776	ITGA2	129.29
Q9HA65				TBC1D17	72.727
P42126	1.273		0.060193415	ECI1	32.816
O15371	1.004		0.998259929	EIF3D	63.972
P26599	1.121		0.057097126	PTBP1	57.221
P48729	1.171		0.183360226	CSNK1A1	38.914
Q13155	1.22	Q3	0.005893291	AIMP2	35.348
Q9Y4P1	1.153			ATG4B	44.294
P12109				COL6A1	108.53
Q14671	1.147		0.310399316	PUM1	126.47
P68104	1.33	Q3	0.013878785	EEF1A1	50.14
Q9H8U3				ZFAND3	25.184
Q53T59	1.302	Q3	0.008873959	HS1BP3	42.78
P08651	1.12			NFIC	55.674
P62841	2.149	Q4	0.002155662	RPS15	17.04
Q14103	1.053		0.036766933	HNRNPD	38.434
Q9NU22	1.069		0.61072297	MDN1	632.81
Q8NCW5	0.993		0.871009247	NAXE	31.674
P50991	1.055		0.575136385	CCT4	57.924
Q96CT7				CCDC124	25.835
P62081	0.973		0.119579162	RPS7	22.127
O95487	1.305		0.238756605	SEC24B	137.42
Q86V81	1.129		0.030501083	ALYREF	26.888
Q6ZR08	1.653			DNAH12	356.94
Q9P258	1.033		0.483563458	RCC2	56.084
Q9BUI4	1.379			POLR3C	60.611
Q96KP4	0.927		0.19974636	CNDP2	52.878
P11586	1.169		0.018281353	MTHFD1	101.56
P52294	1.315		0.304843179	KPNA1	60.221
Q9NRX5	1.961			SERINC1	50.494
P46379	1.175		0.030194672	BAG6	119.41
Q8TEX9	1.063		0.535375187	IPO4	118.71
Q14BN4				SLMAP	95.197
P62070	1.128			RRAS2	23.399
Q14146	1.29			URB2	170.54
P20338				RAB4A	24.389
O94763				URI1	59.832
Q96G25				MED8	29.08
Q676U5	1.028		0.844191718	ATG16L1	68.264
Q96TC7				RMDN3	52.118
Q9Y3E7	1.104		0.000857247	CHMP3	25.073
Q08722	1		0.976713159	CD47	35.213
Q5T8P6	1.372	Q3	0.000341502	RBM26	113.6
O95456	0.897		0.23445361	PSMG1	32.854
O94966				USP19	145.65
Q9NTZ6	1.386	Q3	0.006838028	RBM12	97.394
Q96KB5	1.03		0.314810753	PBK	36.085
O75915	1.068		0.092824351	ARL6IP5	21.614
P04040	0.731	Q2	0.012079839	CAT	59.755
P60468	1.928	Q4	0.000291657	SEC61B	9.9743
Q5T9A4	1.154		0.086311458	ATAD3B	72.572
P13804	0.959		0.101850562	ETFA	35.079
Q9Y5J9	0.705			TIMM8B	9.3435
P61020				RAB5B	23.707
P35249	1.166		0.039811064	RFC4	39.681
O43303	0.733		0.116265829	CCP110	113.42
Q9UFC0	0.825	Q2	0.044331616	LRWD1	70.86
O14530	0.979		0.579809595	TXNDC9	26.534
Q9Y333	1.53			LSM2	10.834
Q8IUR7	0.92		0.124157953	ARMC8	75.509
Q9Y2T2	1.022			AP3M1	46.939
Q9Y394	1.206		0.166411169	DHRS7	38.298
Q96D46	1.386		0.150202879	NMD3	57.603
Q7L2H7	1.092		0.039487991	EIF3M	42.502
Q99613	0.927		0.04539934	EIF3C	105.34
O00139	0.97		0.450845416	KIF2A	79.954
Q5HYK7	1.33			SH3D19	86.524
Q9UH03				3-Sep	40.703
Q15014	0.964		0.739742737	MORF4L2	32.307
Q9H1B5				XYLT2	96.766
Q5BKZ1	1.013		0.753686348	ZNF326	65.653
P69849	0.834			NOMO3	134.13
P25208				NFYB	22.831
Q969E8	1.833			TSR2	20.894
Q8N4C8				MINK1	149.82
O60762	0.922		0.249374448	DPM1	29.634
Q9HD45	1.303		0.179707109	TM9SF3	67.887
Q16513	0.764	Q2	0.018816373	PKN2	112.03
P36776	1.107		0.180149891	LONP1	106.49
Q9H2J4	1.193		0.00118582	PDCL3	27.614
Q12874	1.079		0.074006148	SF3A3	58.848
O60502	0.97		0.646446153	MGEA5	102.91
Q9BX67	0.89			JAM3	35.02
Q9Y6I3	0.652	Q1	0.005107602	EPN1	60.293
Q9UBM7	0.846		0.176493133	DHCR7	54.489
Q8TB61	0.863		0.3819359	SLC35B2	47.514
O95881	1.107		0.057521546	TXNDC12	19.206
P11171				EPB41	97.016
Q68EM7	1.75		0.548588077	ARHGAP17	95.436
P40855	1.216		0.283197983	PEX19	32.806
Q9Y6G5	1.146			COMMD10	22.966
Q9H8S9	0.766	Q2	0.009414189	MOB1A	25.079
O43676	1.079		0.131311456	NDUFB3	11.402
O95571				ETHE1	27.873
O60506	1.026		0.158717588	SYNCRIP	69.602
Q9UJ70	1.145		0.006032112	NAGK	37.375
O95104	1.644	Q4	0.013847445	SCAF4	125.87
Q8NB46				ANKRD52	115.08
Q9NZ32				ACTR10	46.306
Q9BSY4	0.863		0.138062742	CHCHD5	12.395
Q15369	0.927		0.226250827	ELOC	12.473
Q969Q5	0.849			RAB24	23.124
P17858	0.813		0.07515301	PFKL	85.018
Q9UHY8				FEZ2	39.666
O75351	1.26		0.061745902	VPS4B	49.301
Q6GMV2	1.698			SMYD5	47.34
P53597	1.075		0.631944502	SUCLG1	36.249
P62753	1.515		0.067876938	RPS6	28.68
P31483				TIA1	42.963
P78310	0.925		0.455222366	CXADR	40.029
Q9Y679	2.011	Q4	0.019549902	AUP1	53.028
P30085	1.117		0.616538534	CMPK1	22.222
Q9NRR4				DROSHA	159.31
Q9H0N0	0.97		0.234656442	RAB6C	28.355
P62308	0.951		0.338088425	SNRPG	8.496
Q8WU79	1.541	Q4	0.033979997	SMAP2	46.785
Q9UEY8	0.519			ADD3	79.154
P41743	0.934		0.09858666	PRKCI	68.262
O95870				ABHD16A	63.243
Q8TAV0				FAM76A	35.049
O95372	1.079			LYPLA2	24.737
Q9UK22	0.851		0.100326174	FBXO2	33.327
O95400	1.751	Q4	0.048174389	CD2BP2	37.646
Q96S44	1.199		0.085613973	TP53RK	28.16
Q9Y289	1.077			SLC5A6	68.641
P31350	1.614	Q4	0.001259013	RRM2	44.877
Q9HAV7	1.414	Q3	0.035036017	GRPEL1	24.279
Q15428	1.272		0.066590466	SF3A2	49.255
O00178	1.133		0.196231498	GTPBP1	72.453
Q6P2C8				MED27	35.431
Q9UH65	0.967		0.227820949	SWAP70	68.997
Q9H0E3				SAP130	110.32
Q13619	0.953		0.265434855	CUL4A	87.679
Q9HCD6	0.595			TANC2	219.65
Q14197	0.954			MRPL58	23.63
Q9NXC5	0.204			MIOS	98.583
Q9BVW5	0.961			TIPIN	34.555
P20839	1.054		0.717555098	IMPDH1	55.405
P82932	1.047		0.337007549	MRPS6	14.226
Q13530				SERINC3	52.58
Q9Y3C8	0.969			UFC1	19.458
Q643R3				LPCAT4	57.218
O75382	0.79		0.063313564	TRIM3	80.829
Q3YEC7	0.931		0.239847364	RABL6	79.548
P27695	1.281		0.210500664	APEX1	35.554
Q6P2E9	1.161		0.015945284	EDC4	151.66
O95251	1.047		0.572493972	KAT7	70.642
Q08117				AES	21.97
Q9Y6E2	0.92		0.16717582	BZW2	48.162
Q9NRW1	1.002		0.995399518	RAB6B	23.461
P29590	1.42			PML	97.55
P63220	1.14			RPS21	9.1113
O95155	0.776		0.204657517	UBE4B	146.18
Q75N03				CBLL1	54.519
Q9NZM1	1.058		0.261804697	MYOF	234.71
P51809	0.788		0.141181508	VAMP7	24.935
Q8N8A6	1.119		0.419010274	DDX51	72.456
P07919				UQCRH	10.739
Q9HB21				PLEKHA1	45.553
P61964	1.357		0.069142485	WDR5	36.588
Q13439	0.855		0.136214248	GOLGA4	261.14
Q9UEE9	0.925			CFDP1	33.592
Q9BYX7				POTEKP	42.016
Q9H444	0.885		0.169916302	CHMP4B	24.95
Q8N6T3	1.155		0.568852241	ARFGAP1	44.667
Q7Z4R8				C6orf120	20.772
Q96CM8	0.472	Q1	0.015221771	ACSF2	68.124
Q9BPX5	0.935		0.029727	ARPC5L	16.941
O14964	0.92		0.170128336	HGS	86.191
O15085				ARHGEF11	167.7
O14745	0.816	Q2	0.004638885	SLC9A3R1	38.868
P18827	1.403			SDC1	32.461
P46060	0.983		0.62479627	RANGAP1	63.541
Q9BSC4	1.249		0.180247072	NOL10	80.301
P43307	1.367			SSR1	32.235
Q7Z478	0.9		0.368479679	DHX29	155.23
Q709F0	1.344			ACAD11	87.282
Q15629	1.254		0.145494649	TRAM1	43.071
Q9NUI1	1.194			DECR2	30.777
Q92547	0.906			TOPBP1	170.68
Q9NUL7				DDX28	59.58
Q96JB1	1.431			DNAH8	514.66
Q14011	0.953			CIRBP	18.648
Q9NZN3	0.481			EHD3	60.886
Q5TAQ9	0.397			DCAF8	66.851
Q9UGN5				PARP2	66.205
O00429	0.85		0.028299344	DNM1L	81.876
Q6IBS0	1.259	Q3	0.023912277	TWF2	39.548
A2RRD8				ZNF320	59.326
Q96NT5				SLC46A1	49.77
Q9Y3D9	0.975		0.809084764	MRPS23	21.77
Q93008	0.655		0.063150308	USP9X	292.28
Q13627	0.878		0.469275565	DYRK1A	85.583
Q6NXE6	1.052		0.865877967	ARMC6	54.141
O95139	1.44		0.086613615	NDUFB6	15.489
Q96J42				TXNDC15	39.885
Q9H0U9	1.179			TSPYL1	49.192
P17050				NAGA	46.564
Q9BUN8	1.239			DERL1	28.8
Q96T23	0.912		0.098703293	RSF1	163.82
O75083	1.22		0.150121137	WDR1	66.193
P16083				NQO2	25.918
Q96DZ1	1.246			ERLEC1	54.858
O75340	0.858		0.008994813	PDCD6	21.868
O60832	1.445	Q3	0.029327963	DKC1	57.673
Q9H0T7				RAB17	23.491
Q99943				AGPAT1	31.716
P49773	1.473	Q3	0.0278358	HINT1	13.802
Q9BR61				ACBD6	31.15
Q9Y3S1				WNK2	242.67
Q92845				KIFAP3	91.204
Q8ND04	1.748			SMG8	109.68
Q2TAA2	0.974			IAH1	27.598
Q9Y666	0.574	Q1	0.011758197	SLC12A7	119.1
Q13098	1.022		0.841518279	GPS1	55.536
Q8WTW3				COG1	108.98
P0DN79	0.887		0.089213733	CBSL	60.586
P54652				HSPA2	70.02
Q9NV70	0.813		0.256598552	EXOC1	101.98
Q9H773	1.235	Q3	0.007312765	DCTPP1	18.681
A4D1E9	1.41			GTPBP10	42.932
P07355	0.783	Q2	0.017873745	ANXA2	38.604
Q96EY8	1.319			MMAB	27.388
P62829	1.222	Q3	0.016274679	RPL23	14.865
Q9Y3D0	1.058		0.470005927	FAM96B	17.663
P38919	1.405	Q3	0.000898569	EIF4A3	46.871
P42167	1.26		0.13138731	TMPO	50.67
Q9UI30	1.831			TRMT112	14.199
Q9NX40	0.56			OCIAD1	27.626
P10321	1.473			HLA-C	40.648
Q9Y2U5				MAP3K2	69.74
Q16595				FXN	23.135
P11274				BCR	142.82
Q13200	1.057		0.42493689	PSMD2	100.2
Q9UER7				DAXX	81.372
Q9NP73				ALG13	126.05
P52209	0.924		0.231634458	PGD	53.139
Q9Y2R4	1.078		0.47233671	DDX52	67.497
Q7RTP0				NIPA1	34.562
Q8WUM0	1.206		0.056062059	NUP133	128.98
Q8N465				D2HGDH	56.415
Q86WQ0	1.14			NR2C2AP	15.876
Q9Y4W2	1.068		0.625612905	LAS1L	83.064
O95670	1.15			ATP6V1G2	13.604
Q8NEJ9	1.268			NGDN	35.894
P33991	1.096		0.120371139	MCM4	96.557
Q13595	1.393			TRA2A	32.688
Q5JTW2				CEP78	76.396
Q86X83				COMMD2	22.745
Q8IWE2	0.577	Q1	0.009099109	FAM114A1	60.741
O00468	0.319	Q1	0.018844213	AGRN	217.23
Q8IWR1				TRIM59	47.113
Q99627	0.985		0.728906142	COPS8	23.225
Q9NQC3	1.117		0.023536207	RTN4	129.93
Q8WUA2	1.314			PPIL4	57.224
Q8NCN5	1.31			PDPR	99.363
Q9H6U8				ALG9	69.863
Q9Y2X9	0.63			ZNF281	96.914
Q8NFW8	1.521	Q4	0.048460903	CMAS	48.379
Q6PGP7	0.661		0.178249307	TTC37	175.48
Q13472				TOP3A	112.37
O43149				ZZEF1	331.07
P46926	1.405	Q3	0.006449126	GNPDA1	32.668
Q9NTX5	1.012		0.939057364	ECHDC1	33.698
Q6P4E1	0.929			CASC4	48.864
Q9Y3C0	0.907			WASHC3	21.172
Q96R05				RBP7	15.536
Q6ZNB6	1.776		0.237287993	NFXL1	101.34
Q16222	2.614	Q4	0.022341839	UAP1	58.768
Q9UFN0	1.64			NIPSNAP3A	28.466
Q13459	0.903			MYO9B	243.4
Q02241	1.414	Q3	0.01445103	KIF23	110.06
Q8IYB5	0.78		0.05198245	SMAP1	50.386
Q96A72	1.151		0.270673823	MAGOHB	17.276
Q9BQ15				NABP2	22.338
P61081	1.158		0.074044159	UBE2M	20.9
Q6DKI1	1.613	Q4	0.023060024	RPL7L1	28.661
Q15910	1.285			EZH2	85.362
Q86TI2	1.181		0.084040903	DPP9	98.262
P35240	1.284		0.075612954	NF2	69.689
Q9BZJ0	1.405		0.198034632	CRNKL1	100.45
P18669	1.367	Q3	0.025597214	PGAM1	28.804
P47756	0.966		0.40765804	CAPZB	31.35
Q8N3F8				MICALL1	93.44
P54098				POLG	139.56
O14880	1.512			MGST3	16.516
Q06210	1.138		0.201193971	GFPT1	78.806
Q52LJ0	0.999		0.937180912	FAM98B	37.19
Q14978	1.801	Q4	0.007054612	NOLC1	73.602
Q9BYJ9	1.796			YTHDF1	60.873
Q8IV48	1.156		0.03906618	ERI1	40.063
Q9NY93	2.29	Q4	0.005258813	DDX56	61.589
Q99426	0.79		0.137238832	TBCB	27.325
Q92805				GOLGA1	88.183
Q92530	1.235			PSMF1	29.816
O15212	0.847		0.061301853	PFDN6	14.582
Q8WVK2				SNRNP27	18.86
Q15796	0.952			SMAD2	52.306
P41240	1.025		0.469062417	CSK	50.704
P36954				POLR2I	14.523
Q14244	0.861			MAP7	84.051
Q9Y2G7				ZFP30	61.557
Q96II8	0.534			LRCH3	86.082
Q9UNX3	1.12		0.091975955	RPL26L1	17.256
O60231	0.97		0.4360108	DHX16	119.26
P15880	1.097		0.32260021	RPS2	31.324
P32780				GTF2H1	62.031
Q92686	1.477			NRGN	7.6184
O95359	1.057		0.855997536	TACC2	309.42
Q9BSH4	1.162		0.338764022	TACO1	32.477
Q96B26	1.262		0.271927708	EXOSC8	30.039
Q562R1				ACTBL2	42.003
Q06787	0.891			FMR1	71.174
Q96JP5				ZFP91	63.444
Q13641				TPBG	46.031
Q5T1C6				THEM4	27.129
Q9BQP7	1.665		0.132579057	MGME1	39.42
Q8NDI1				EHBP1	140.02
P09601	7.251	Q4	0.034795744	HMOX1	32.818
Q9NUM4	0.96		0.775234297	TMEM106B	31.127
Q9NVU7	1.864		0.112608983	SDAD1	79.87
Q6NW34	1.163		0.285724523	NEPRO	64.551
Q15906	1.063			VPS72	40.594
P33316	1.222	Q3	0.014907473	DUT	26.563
Q9NW13	1.747	Q4	0.000663089	RBM28	85.737
Q3ZCQ8	1.103		0.497833708	TIMM50	39.646
Q9NVI7	1.303			ATAD3A	71.368
Q8TDQ7	0.937			GNPDA2	31.084
Q01844	1.49	Q3	4.88E-05	EWSR1	68.477
Q9P0U4	1.857	Q4	0.046337797	CXXC1	75.711
P55011	1.352			SLC12A2	131.45
P13489	1.168		0.023598572	RNH1	49.973
Q7L099	0.764			RUFY3	52.964
Q8N1G4	1.55	Q4	0.001194483	LRRC47	63.472
P00167	0.752			CYB5A	15.33
Q96RL7				VPS13A	360.27
Q6ZMI0	0.831			PPP1R21	88.313
Q9NZJ6	1.051			COQ3	41.054
Q9P0S3	1.577	Q4	0.007472281	ORMDL1	17.371
P30837	1.302		0.05878178	ALDH1B1	57.206
Q9UJZ1	1.159		0.020778707	STOML2	38.534
P50583				NUDT2	16.829
Q96M86	1.061			DNHD1	533.64
Q96KQ7				EHMT2	132.37
P54803				GALC	77.063
Q5T6F2	1.278		0.476219351	UBAP2	117.11
P14618	1.11		0.153175023	PKM	57.936
Q8WX93	0.668		0.093932286	PALLD	150.56
Q15052	1.297			ARHGEF6	87.498
Q05519	1.882	Q4	0.000392172	SRSF11	53.542
Q9NUP9	0.722	Q2	0.00520811	LIN7C	21.834
Q9UNZ2	1.023		0.794383316	NSFL1C	40.572
P48730	1.092		0.248012453	CSNK1D	47.33
Q9Y399	0.894			MRPS2	33.249
O43402	1.35			EMC8	23.773
Q9GZY8	1.3			MFF	38.464
Q8NEB9	0.784			PIK3C3	101.55
Q9NRZ9	0.653		0.071228431	HELLS	97.073
O43432	0.968		0.786595505	EIF4G3	176.65
Q9UPZ3				HPS5	127.45
Q8WXE0				CASKIN2	126.78
Q86VH2	1.15			KIF27	160.28
Q8NAP3				ZBTB38	134.26
P61970	0.951		0.276238284	NUTF2	14.478
P40939	0.944		0.123736215	HADHA	82.999
P15336	0.918			ATF2	54.537
P12236	1.034		0.796740543	SLC25A6	32.866
Q6I9Y2	0.773			THOC7	23.743
P04424	0.969		0.641370504	ASL	51.657
P59998	1.06		0.44342598	ARPC4	19.667
Q96Q89	1.284			KIF20B	210.63
Q01780	1.427	Q3	0.034830891	EXOSC10	100.83
Q9NPG8	1.251			ZDHHC4	39.786
Q8N573				OXR1	97.969
P07902				GALT	43.363
Q15398	0.464			DLGAP5	95.114
Q9H5Q4	1.176		0.030585205	TFB2M	45.348
P23368	0.776	Q2	0.021167493	ME2	65.443
Q8TBB5	1.776			KLHDC4	57.891
P16435	1.155		0.1047237	POR	76.689
P46100	0.828	Q2	0.008920656	ATRX	282.58
Q9Y3X0	2.378		0.089049093	CCDC9	59.702
P26885	0.922		0.321825757	FKBP2	15.649
Q15056	1.611	Q4	0.00057711	EIF4H	27.385
Q8NFH5	2.566	Q4	0.006446972	NUP35	34.773
Q9HAF1				MEAF6	21.635
Q9UIJ7	1.071		0.80666695	AK3	25.565
P61163	1.179		0.023061648	ACTR1A	42.613
P19367	0.906		0.00322362	HK1	102.48
P05534	1.015			HLA-A	40.688
Q9BVV6	0.993			KIAA0586	169.3
Q86VY4	1.385	Q3	0.026272722	TSPYL5	45.143
Q9ULC3	1.095		0.201986842	RAB23	26.659
Q9NVJ2	1.042			ARL8B	21.539
Q9HBM6	0.785			TAF9B	27.622
Q9NZJ0				DTL	79.467
Q9BZZ5	1.158		0.009122631	API5	59.004
Q9Y4R8				TELO2	91.746
[truncated: 3,138 more rows]
