# Supplementary material for: Post-translational modification of CDK1–STAT3 signaling by fisetin suppresses pancreatic cancer stem cell properties
Source: Cell Biosci. 2023 Sep 24;13:176. doi: 10.1186/s13578-023-01118-z (PMC10518106; doi:10.1186/s13578-023-01118-z)
Supplement: Supplementary file 3 — Additional file 3: Table S2. Protein kinase like domain associated genes. [file 13578_2023_1118_MOESM3_ESM.xlsx]

## Sheet: Sheet1
Table S2. Protein kinase like domain associated genes
Domain Description	Protein description	Fis/Con Ratio	Regulated Type	Fis/Con P value	Gene name	MW [kDa]
Protein kinase-like domain	RAC-beta serine/threonine-protein kinase	0.745	Down	0.0272454	AKT2	55.768
Protein kinase-like domain	Serine/threonine-protein kinase PAK 4	0.652	Down	0.0115121	PAK4	64.071
Protein kinase-like domain	Serine/threonine-protein kinase N2	0.764	Down	0.0188164	PKN2	112.03
Protein kinase-like domain	Beta-adrenergic receptor kinase 1	0.547	Down	0.031184	GRK2	79.573
Protein kinase-like domain	Protein kinase C alpha type	0.769	Down	0.0150323	PRKCA	76.749
Protein kinase-like domain	Cyclin-dependent kinase 1	0.829	Down	0.0308828	CDK1	34.095
Protein kinase-like domain	Serine/threonine-protein kinase WNK1	0.767	Down	0.0386722	WNK1	250.79
Protein kinase-like domain	Ribosomal protein S6 kinase alpha-1	0.535	Down	0.0142683	RPS6KA1	82.722
Protein kinase-like domain	Focal adhesion kinase 1	0.715	Down	0.00358179	PTK2	119.23
Protein kinase-like domain	"Interferon-induced, double-stranded RNA-activated protein kinase"	0.806	Down	0.00702516	EIF2AK2	62.094
Protein kinase-like domain	Citron Rho-interacting kinase	0.656	Down	0.00365633	CIT	231.43
Protein kinase-like domain	Serine/threonine-protein kinase TBK1	0.827	Down	0.00407655	TBK1	83.641
Protein kinase-like domain	Inactive tyrosine-protein kinase 7	0.662	Down	0.0451436	PTK7	118.39
Protein kinase-like domain	DNA-dependent protein kinase catalytic subunit	0.764	Down	0.00328255	PRKDC	469.08
