# Supplementary material for: Post-translational modification of CDK1–STAT3 signaling by fisetin suppresses pancreatic cancer stem cell properties
Source: Cell Biosci. 2023 Sep 24;13:176. doi: 10.1186/s13578-023-01118-z (PMC10518106; doi:10.1186/s13578-023-01118-z)
Supplement: Supplementary file 4 — Additional file 4: Table S3. Levels of transcriptome and protein phosphorylation of genes in HIF-1 signaling. [file 13578_2023_1118_MOESM4_ESM.xlsx]

## Sheet: Sheet 1
Table S3. Levels of transcriptome and protein phosphorylation of genes in HIF-1 signaling
GeneSymbol	Differential_Phosphorylation(Log1.12Fold Change)	Differential_mRNA Expression(Log2Fold Change)	Significant
MEK1 (Phospho-Thr291)	-9.87348	0.210616	down-no
p27Kip1 (Phospho-Ser10)	-2.76162	-0.0872036	down-no
MEK2 (Phospho-Thr394)	-2.89769	-0.626364	down-no
eNOS (Phospho-Ser1177)	-8.643	-1.26187	down-down
eNOS (Phospho-Thr495)	-4.05789	-1.26187	down-down
IR (Phospho-Tyr1361)	-1.53611	0.318084	down-no
STAT3 (Phospho-Tyr705)	-9.95525	-0.839898	down-no
EGFR (Phospho-Tyr1110)	-3.93591	0.379202	down-no
EGFR (Phospho-Tyr1197)	-6.81483	0.379202	down-no
EGFR (Phospho-Tyr869)	-15.6638	0.379202	down-no
NFkB-p100/p52 (Phospho-Ser865)	-1.46306	0.355555	down-no
NFkB-p105/p50 (Phospho-Ser337)	-7.414	0.119935	down-no
IGF1R (Phospho-Tyr1165/1166)	-2.75071	-0.679709	down-no
P70S6K (Phospho-Ser371)	-10.758	-0.805581	down-no
P70S6K (Phospho-Ser418)	-2.74883	-0.805581	down-no
P70S6K (Phospho-Ser424)	-3.00553	-0.805581	down-no
Mnk1 (Phospho-Thr385)	-3.51337	0.258405	down-no
P70S6K-beta (Phospho-Ser423)	-1.14435	-0.147163	down-no
BCL-2 (Phospho-Ser70)	-4.003	1.2191	down-up
BCL-2 (Phospho-Thr56)	-2.80335	1.2191	down-up
AKT1 (Phospho-Thr308)	-5.03796	-1.22687	down-down
p44/42 MAPK (Phospho-Thr202)	-4.96453	-0.693317	down-no
p44/42 MAPK (Phospho-Tyr204)	-9.34149	-0.693317	down-no
