# Supplementary material for: Post-translational modification of CDK1–STAT3 signaling by fisetin suppresses pancreatic cancer stem cell properties
Source: Cell Biosci. 2023 Sep 24;13:176. doi: 10.1186/s13578-023-01118-z (PMC10518106; doi:10.1186/s13578-023-01118-z)
Supplement: Supplementary file 5 — Additional file 5: Table S4. Levels of transcriptome and protein phosphorylation of genes in JAK–STAT signaling. [file 13578_2023_1118_MOESM5_ESM.xlsx]

## Sheet: Sheet 1
Table S4. Levels of transcriptome and protein phosphorylation of genes in JAK-STAT signaling
GeneSymbol	Differential_Phosphorylation(Log1.12Fold Change)	Differential_mRNA Expression(Log2Fold Change)	Significant
STAT5A (Phospho-Ser780)	-6.14758	-1.139	down-down
IL-4R/CD124 (Phospho-Tyr497)	-2.13968	0.317434	down-no
STAT1 (Phospho-Tyr701)	-1.50713	0.455334	down-no
IL-10R-alpha (Phospho-Tyr496)	-5.8677	0.293127	down-no
STAT3 (Phospho-Tyr705)	-9.95525	-0.839898	down-no
SHP-2 (Phospho-Tyr542)	-4.91146	0.130406	down-no
TYK2 (Phospho-Tyr1054)	-5.72559	0.199421	down-no
Cyclin D1 (Phospho-Thr286)	6.1335	-0.852678	up-no
Myc (Phospho-Ser62)	-5.70793	0.0434478	down-no
Myc (Phospho-Thr358)	-9.03202	0.0434478	down-no
STAT4 (Phospho-Tyr693)	-5.21429	-0.219671	down-no
AKT1 (Phospho-Thr308)	-5.03796	-1.22687	down-down
STAT6 (Phospho-Thr645)	-4.54946	-1.08607	down-down
STAT6 (Phospho-Tyr641)	-2.11677	-1.08607	down-down
STAM2 (Phospho-Tyr192)	-2.49007	0.263366	down-no
IL-13R/CD213a1 (Phospho-Tyr405)	-1.5491	-1.26675	down-down
